# Supplementary material for: 2-Naphthyl quinoxalin-2-yl ether
Source: Acta Crystallogr Sect E Struct Rep Online. 2009 Mar 11;65(Pt 4):o732. doi: 10.1107/S1600536809007855 (PMC2968896; doi:10.1107/S1600536809007855)
Supplement: Supplementary file 1 [file e-65-0o732-sup1.cif]

##############################################################################
###                                                                        ###
###        Electronic paper (Acta Crystallographica Section E)             ###
###                                                                        ###
##############################################################################
#                                                                            #
# This CIF contains the data in a paper accepted for publication in Acta     #
# Crystallographica Section E. It conforms to the requirements of Notes      #
# for Authors for Section E, and has been peer reviewed under the auspices   #
# of the IUCr Commission on Journals.                                        #
#                                                                            #
# Full details of the Crystallographic Information File format               #
# are given in the paper "The Crystallographic Information File (CIF):       #
# a New Standard Archive File for Crystallography" by S. R. Hall, F. H.      #
# Allen and I. D. Brown [Acta Cryst. (1991), A47, 655-685].                  #
#                                                                            #
# The current version of the core CIF dictionary is obtainable from          #
# ftp://ftp.iucr.org/pub/cif_core.dic. The current version number is 2.4.    #
#                                                                            #
# Software is freely available for graphical display of the structure(s) in  #
# this CIF.  For information consult the CIF home page http://www.iucr.org/  #
# cif/home.html                                                              #
#                                                                            #
# This file may be used for bona fide research purposes within the           #
# scientific community so long as proper attribution is given to the journal # 
# article from which it was obtained.                                        #
#                                                                            #
##############################################################################
                                             
data_global
_audit_creation_method     SHELXL-97
_journal_date_recd_electronic     2009-03-02
_journal_date_accepted     2009-03-04
_journal_name_full     'Acta Crystallographica, Section E'
_journal_year     2009
_journal_volume     65
_journal_issue      4
_journal_page_first     o732
_journal_page_last     o732
_journal_paper_category     QO
_journal_coeditor_code     TK2387
_publ_contact_author
;
     Dr. Seik Weng Ng
     Department of Chemistry
     University of Malaya
     50603 Kuala Lumpur
     Malaysia
;
_publ_contact_author_email     seikweng@um.edu.my
_publ_contact_author_fax     '03 7967 4193'
_publ_contact_author_phone     '03 7967 6778'
_publ_section_title
;
2-Naphthyl quinoxalin-2-yl ether
;
loop_
    _publ_author_name
    _publ_author_address
    'Hassan, Noor Doha'
;
Department of Chemistry
University of Malaya
50603 Kuala Lumpur
Malaysia
;
    'Tajuddin, Hairul Anuar'
;
Department of Chemistry
University of Malaya
50603 Kuala Lumpur
Malaysia
;
    'Abdullah, Zanariah'
;
Department of Chemistry
University of Malaya
50603 Kuala Lumpur
Malaysia
;
    'Ng, Seik Weng'
;
Department of Chemistry
University of Malaya
50603 Kuala Lumpur
Malaysia
;
_publ_section_synopsis     .
data_I
_audit_creation_method     SHELXL-97
_chemical_name_systematic
;
2-Naphthyl quinoxalin-2-yl ether
;
_chemical_name_common     ?
_chemical_formula_moiety     'C18 H12 N2 O'
_chemical_formula_sum     'C18 H12 N2 O'
_chemical_formula_iupac     'C18 H12 N2 O'
_chemical_formula_weight     272.30
_chemical_melting_point     ?
_symmetry_cell_setting     Monoclinic
_symmetry_space_group_name_H-M     'P 21/c'
_symmetry_space_group_name_Hall     '-P 2ybc'
loop_
    _symmetry_equiv_pos_as_xyz
    'x, y, z'
    '-x, y+1/2, -z+1/2'
    '-x, -y, -z'
    'x, -y-1/2, z-1/2'
_cell_length_a     6.8080(10)
_cell_length_b     7.6090(10)
_cell_length_c     26.234(3)
_cell_angle_alpha     90
_cell_angle_beta     92.522(2)
_cell_angle_gamma     90
_cell_volume     1357.5(3)
_cell_formula_units_Z     4
_cell_measurement_reflns_used     1541
_cell_measurement_theta_min     2.7
_cell_measurement_theta_max     28.2
_cell_measurement_temperature     295(2)
_exptl_crystal_description     Block
_exptl_crystal_colour     Colorless
_exptl_crystal_size_max     0.45
_exptl_crystal_size_mid     0.15
_exptl_crystal_size_min     0.10
_exptl_crystal_density_diffrn     1.332
_exptl_crystal_density_meas     ?
_exptl_crystal_density_method     'not measured'
_exptl_crystal_F_000     568
_exptl_absorpt_coefficient_mu     0.084
_exptl_absorpt_correction_type     None
_exptl_absorpt_process_details     ?
_exptl_absorpt_correction_T_min     ?
_exptl_absorpt_correction_T_max     ?
_diffrn_ambient_temperature     295(2)
_diffrn_radiation_type     MoK\a
_diffrn_radiation_wavelength     0.71073
_diffrn_radiation_source     'fine-focus sealed tube'
_diffrn_radiation_monochromator     graphite
_diffrn_measurement_device_type     'Bruker SMART APEX'
_diffrn_measurement_method     \w
_diffrn_detector_area_resol_mean     ?
_diffrn_reflns_number     7510
_diffrn_reflns_av_R_equivalents     0.032
_diffrn_reflns_av_sigmaI/netI     0.043
_diffrn_reflns_theta_min     2.8
_diffrn_reflns_theta_max     27.5
_diffrn_reflns_theta_full     27.5
_diffrn_measured_fraction_theta_max     0.993
_diffrn_measured_fraction_theta_full     0.993
_diffrn_reflns_limit_h_min     -6
_diffrn_reflns_limit_h_max     8
_diffrn_reflns_limit_k_min     -9
_diffrn_reflns_limit_k_max     8
_diffrn_reflns_limit_l_min     -28
_diffrn_reflns_limit_l_max     34
_diffrn_standards_number     0
_diffrn_standards_interval_count     0
_diffrn_standards_interval_time     0
_diffrn_standards_decay_%     0
_reflns_number_total     3094
_reflns_number_gt     1950
_reflns_threshold_expression     I>2\s(I)
_refine_ls_structure_factor_coef     Fsqd
_refine_ls_matrix_type     full
_refine_ls_R_factor_all     0.087
_refine_ls_R_factor_gt     0.048
_refine_ls_wR_factor_gt     0.107
_refine_ls_wR_factor_ref     0.127
_refine_ls_goodness_of_fit_ref     1.04
_refine_ls_restrained_S_all     1.04
_refine_ls_number_reflns     3094
_refine_ls_number_parameters     190
_refine_ls_number_restraints     0
_refine_ls_hydrogen_treatment     constr
_refine_ls_weighting_scheme     calc
_refine_ls_weighting_details
         'calc w=1/[\s^2^(Fo^2^)+(0.0544P)^2^+0.1253P] where P=(Fo^2^+2Fc^2^)/3'
_atom_sites_solution_hydrogens     geom
_atom_sites_solution_primary     direct
_atom_sites_solution_secondary     difmap
_refine_ls_shift/su_max     0.001
_refine_ls_shift/su_mean     0.001
_refine_diff_density_max     0.17
_refine_diff_density_min     -0.16
_refine_ls_extinction_method     none
_refine_ls_extinction_coef     ?
loop_
    _atom_type_symbol
    _atom_type_description
    _atom_type_scat_dispersion_real
    _atom_type_scat_dispersion_imag
    _atom_type_scat_source
    'C' 'C' 0.0033 0.0016
                         'International Tables Vol C Tables 4.2.6.8 and 6.1.1.4'
    'H' 'H' 0.0000 0.0000
                         'International Tables Vol C Tables 4.2.6.8 and 6.1.1.4'
    'N' 'N' 0.0061 0.0033
                         'International Tables Vol C Tables 4.2.6.8 and 6.1.1.4'
    'O' 'O' 0.0106 0.0060
                         'International Tables Vol C Tables 4.2.6.8 and 6.1.1.4'
_computing_data_collection     'APEX2 (Bruker, 2007)'
_computing_cell_refinement     'SAINT (Bruker, 2007)'
_computing_data_reduction     'SAINT (Bruker, 2007)'
_computing_structure_solution     'SHELXS97 (Sheldrick, 2008)'
_computing_structure_refinement     'SHELXL97 (Sheldrick, 2008)'
_computing_molecular_graphics     'X-SEED (Barbour, 2001)'
_computing_publication_material     'publCIF (Westrip, 2009)'
loop_
    _atom_site_type_symbol
    _atom_site_label
    _atom_site_fract_x
    _atom_site_fract_y
    _atom_site_fract_z
    _atom_site_U_iso_or_equiv
    _atom_site_adp_type
    _atom_site_calc_flag
    _atom_site_refinement_flags
    _atom_site_occupancy
    _atom_site_disorder_assembly
    _atom_site_disorder_group
    O O1 0.11303(15) 0.36756(17) 0.59259(4) 0.0477(3) Uani d . 1 . .
    N N1 -0.13352(19) 0.2389(2) 0.47654(5) 0.0459(4) Uani d . 1 . .
    N N2 0.25074(18) 0.24104(18) 0.52218(5) 0.0379(3) Uani d . 1 . .
    C C1 0.2995(2) 0.3759(2) 0.61786(6) 0.0392(4) Uani d . 1 . .
    C C2 0.4441(2) 0.4866(2) 0.59948(6) 0.0447(4) Uani d . 1 . .
    H H2 0.4210 0.5499 0.5695 0.054 Uiso calc R 1 . .
    C C3 0.6192(2) 0.5003(2) 0.62616(6) 0.0435(4) Uani d . 1 . .
    H H3 0.7168 0.5723 0.6138 0.052 Uiso calc R 1 . .
    C C4 0.6559(2) 0.4077(2) 0.67216(6) 0.0371(4) Uani d . 1 . .
    C C5 0.5053(2) 0.3003(2) 0.69082(6) 0.0394(4) Uani d . 1 . .
    C C6 0.3253(2) 0.2858(2) 0.66207(6) 0.0412(4) Uani d . 1 . .
    H H6 0.2253 0.2147 0.6735 0.049 Uiso calc R 1 . .
    C C7 0.8364(2) 0.4201(3) 0.70077(6) 0.0483(5) Uani d . 1 . .
    H H7 0.9372 0.4892 0.6888 0.058 Uiso calc R 1 . .
    C C8 0.8642(3) 0.3322(3) 0.74553(7) 0.0618(6) Uani d . 1 . .
    H H8 0.9839 0.3414 0.7638 0.074 Uiso calc R 1 . .
    C C9 0.7154(3) 0.2285(3) 0.76428(7) 0.0694(6) Uani d . 1 . .
    H H9 0.7355 0.1704 0.7953 0.083 Uiso calc R 1 . .
    C C10 0.5402(3) 0.2116(3) 0.73751(7) 0.0593(5) Uani d . 1 . .
    H H10 0.4424 0.1406 0.7502 0.071 Uiso calc R 1 . .
    C C11 0.0985(2) 0.3003(2) 0.54445(6) 0.0375(4) Uani d . 1 . .
    C C12 -0.0954(2) 0.2999(2) 0.52209(6) 0.0439(4) Uani d . 1 . .
    H H12 -0.1976 0.3445 0.5406 0.053 Uiso calc R 1 . .
    C C13 0.0233(2) 0.1738(2) 0.45104(6) 0.0389(4) Uani d . 1 . .
    C C14 -0.0076(3) 0.1015(3) 0.40208(6) 0.0520(5) Uani d . 1 . .
    H H14 -0.1333 0.1008 0.3867 0.062 Uiso calc R 1 . .
    C C15 0.1453(3) 0.0325(3) 0.37707(7) 0.0561(5) Uani d . 1 . .
    H H15 0.1237 -0.0157 0.3447 0.067 Uiso calc R 1 . .
    C C16 0.3351(3) 0.0340(2) 0.39983(7) 0.0524(5) Uani d . 1 . .
    H H16 0.4385 -0.0139 0.3824 0.063 Uiso calc R 1 . .
    C C17 0.3705(2) 0.1044(2) 0.44705(6) 0.0430(4) Uani d . 1 . .
    H H17 0.4977 0.1063 0.4615 0.052 Uiso calc R 1 . .
    C C18 0.2149(2) 0.1739(2) 0.47388(5) 0.0348(4) Uani d . 1 . .
loop_
    _atom_site_aniso_label
    _atom_site_aniso_U_11
    _atom_site_aniso_U_22
    _atom_site_aniso_U_33
    _atom_site_aniso_U_12
    _atom_site_aniso_U_13
    _atom_site_aniso_U_23
    O1 0.0342(6) 0.0636(9) 0.0449(6) 0.0032(5) -0.0035(5) -0.0096(6)
    N1 0.0344(8) 0.0508(10) 0.0517(8) -0.0015(6) -0.0080(6) 0.0037(7)
    N2 0.0336(7) 0.0387(8) 0.0409(7) -0.0003(6) -0.0048(5) 0.0016(6)
    C1 0.0348(9) 0.0424(11) 0.0402(9) 0.0010(7) -0.0013(7) -0.0076(7)
    C2 0.0497(10) 0.0453(11) 0.0389(9) -0.0025(8) -0.0017(7) 0.0046(8)
    C3 0.0441(9) 0.0424(11) 0.0441(9) -0.0095(8) 0.0033(7) 0.0009(8)
    C4 0.0376(8) 0.0339(10) 0.0398(8) 0.0010(7) 0.0004(6) -0.0055(7)
    C5 0.0420(9) 0.0356(10) 0.0404(9) 0.0010(7) 0.0010(7) 0.0008(7)
    C6 0.0392(9) 0.0390(11) 0.0457(9) -0.0056(7) 0.0052(7) -0.0005(8)
    C7 0.0382(9) 0.0534(13) 0.0529(10) -0.0002(8) -0.0015(7) -0.0099(9)
    C8 0.0510(12) 0.0723(16) 0.0603(12) 0.0077(10) -0.0177(9) -0.0017(10)
    C9 0.0681(15) 0.0816(17) 0.0571(12) 0.0052(12) -0.0130(10) 0.0210(11)
    C10 0.0594(12) 0.0617(15) 0.0566(11) -0.0039(10) -0.0004(9) 0.0194(10)
    C11 0.0366(9) 0.0351(10) 0.0404(8) -0.0013(7) -0.0033(7) 0.0026(7)
    C12 0.0332(8) 0.0476(11) 0.0506(10) 0.0030(8) -0.0019(7) 0.0007(8)
    C13 0.0387(9) 0.0341(10) 0.0431(9) -0.0050(7) -0.0058(7) 0.0045(7)
    C14 0.0502(11) 0.0557(13) 0.0486(10) -0.0079(9) -0.0138(8) -0.0009(9)
    C15 0.0689(13) 0.0558(14) 0.0431(10) -0.0075(10) -0.0046(9) -0.0087(9)
    C16 0.0559(11) 0.0509(13) 0.0507(10) 0.0038(9) 0.0047(8) -0.0040(9)
    C17 0.0401(9) 0.0415(11) 0.0473(9) 0.0018(7) -0.0013(7) 0.0025(8)
    C18 0.0360(8) 0.0295(9) 0.0386(8) -0.0029(7) -0.0036(6) 0.0060(7)
loop_
    _geom_bond_atom_site_label_1
    _geom_bond_atom_site_label_2
    _geom_bond_site_symmetry_2
    _geom_bond_distance
    _geom_bond_publ_flag
    O1 C11 . 1.3622(18) ?
    O1 C1 . 1.4073(18) ?
    N1 C12 . 1.297(2) ?
    N1 C13 . 1.377(2) ?
    N2 C11 . 1.2928(19) ?
    N2 C18 . 1.3778(19) ?
    C1 C6 . 1.352(2) ?
    C1 C2 . 1.398(2) ?
    C2 C3 . 1.359(2) ?
    C2 H2 . 0.9300 ?
    C3 C4 . 1.410(2) ?
    C3 H3 . 0.9300 ?
    C4 C5 . 1.415(2) ?
    C4 C7 . 1.415(2) ?
    C5 C10 . 1.410(2) ?
    C5 C6 . 1.414(2) ?
    C6 H6 . 0.9300 ?
    C7 C8 . 1.357(2) ?
    C7 H7 . 0.9300 ?
    C8 C9 . 1.391(3) ?
    C8 H8 . 0.9300 ?
    C9 C10 . 1.363(3) ?
    C9 H9 . 0.9300 ?
    C10 H10 . 0.9300 ?
    C11 C12 . 1.421(2) ?
    C12 H12 . 0.9300 ?
    C13 C14 . 1.405(2) ?
    C13 C18 . 1.411(2) ?
    C14 C15 . 1.360(3) ?
    C14 H14 . 0.9300 ?
    C15 C16 . 1.399(2) ?
    C15 H15 . 0.9300 ?
    C16 C17 . 1.361(2) ?
    C16 H16 . 0.9300 ?
    C17 C18 . 1.401(2) ?
    C17 H17 . 0.9300 ?
loop_
    _geom_angle_atom_site_label_1
    _geom_angle_atom_site_label_2
    _geom_angle_atom_site_label_3
    _geom_angle_site_symmetry_1
    _geom_angle_site_symmetry_3
    _geom_angle
    _geom_angle_publ_flag
    C11 O1 C1 . . 118.73(12) ?
    C12 N1 C13 . . 116.62(13) ?
    C11 N2 C18 . . 115.58(13) ?
    C6 C1 C2 . . 122.30(15) ?
    C6 C1 O1 . . 117.50(15) ?
    C2 C1 O1 . . 119.95(14) ?
    C3 C2 C1 . . 118.92(15) ?
    C3 C2 H2 . . 120.5 ?
    C1 C2 H2 . . 120.5 ?
    C2 C3 C4 . . 121.39(16) ?
    C2 C3 H3 . . 119.3 ?
    C4 C3 H3 . . 119.3 ?
    C3 C4 C5 . . 118.72(14) ?
    C3 C4 C7 . . 122.55(16) ?
    C5 C4 C7 . . 118.72(15) ?
    C10 C5 C4 . . 118.70(15) ?
    C10 C5 C6 . . 122.33(16) ?
    C4 C5 C6 . . 118.97(14) ?
    C1 C6 C5 . . 119.65(15) ?
    C1 C6 H6 . . 120.2 ?
    C5 C6 H6 . . 120.2 ?
    C8 C7 C4 . . 120.72(17) ?
    C8 C7 H7 . . 119.6 ?
    C4 C7 H7 . . 119.6 ?
    C7 C8 C9 . . 120.65(17) ?
    C7 C8 H8 . . 119.7 ?
    C9 C8 H8 . . 119.7 ?
    C10 C9 C8 . . 120.38(18) ?
    C10 C9 H9 . . 119.8 ?
    C8 C9 H9 . . 119.8 ?
    C9 C10 C5 . . 120.83(19) ?
    C9 C10 H10 . . 119.6 ?
    C5 C10 H10 . . 119.6 ?
    N2 C11 O1 . . 121.55(13) ?
    N2 C11 C12 . . 124.14(15) ?
    O1 C11 C12 . . 114.31(14) ?
    N1 C12 C11 . . 121.72(15) ?
    N1 C12 H12 . . 119.1 ?
    C11 C12 H12 . . 119.1 ?
    N1 C13 C14 . . 119.82(15) ?
    N1 C13 C18 . . 121.02(14) ?
    C14 C13 C18 . . 119.14(15) ?
    C15 C14 C13 . . 120.36(16) ?
    C15 C14 H14 . . 119.8 ?
    C13 C14 H14 . . 119.8 ?
    C14 C15 C16 . . 120.19(16) ?
    C14 C15 H15 . . 119.9 ?
    C16 C15 H15 . . 119.9 ?
    C17 C16 C15 . . 120.98(17) ?
    C17 C16 H16 . . 119.5 ?
    C15 C16 H16 . . 119.5 ?
    C16 C17 C18 . . 119.89(16) ?
    C16 C17 H17 . . 120.1 ?
    C18 C17 H17 . . 120.1 ?
    N2 C18 C17 . . 119.67(14) ?
    N2 C18 C13 . . 120.91(14) ?
    C17 C18 C13 . . 119.43(14) ?
loop_
    _geom_torsion_atom_site_label_1
    _geom_torsion_atom_site_label_2
    _geom_torsion_atom_site_label_3
    _geom_torsion_atom_site_label_4
    _geom_torsion_site_symmetry_1
    _geom_torsion_site_symmetry_2
    _geom_torsion_site_symmetry_3
    _geom_torsion_site_symmetry_4
    _geom_torsion
    _geom_torsion_publ_flag
    C11 O1 C1 C6 . . . . -119.60(16) ?
    C11 O1 C1 C2 . . . . 65.9(2) ?
    C6 C1 C2 C3 . . . . 2.0(3) ?
    O1 C1 C2 C3 . . . . 176.20(15) ?
    C1 C2 C3 C4 . . . . -1.1(3) ?
    C2 C3 C4 C5 . . . . -0.7(2) ?
    C2 C3 C4 C7 . . . . -179.77(16) ?
    C3 C4 C5 C10 . . . . -178.29(16) ?
    C7 C4 C5 C10 . . . . 0.8(2) ?
    C3 C4 C5 C6 . . . . 1.7(2) ?
    C7 C4 C5 C6 . . . . -179.25(15) ?
    C2 C1 C6 C5 . . . . -1.1(3) ?
    O1 C1 C6 C5 . . . . -175.37(14) ?
    C10 C5 C6 C1 . . . . 179.15(16) ?
    C4 C5 C6 C1 . . . . -0.8(2) ?
    C3 C4 C7 C8 . . . . 178.35(17) ?
    C5 C4 C7 C8 . . . . -0.7(3) ?
    C4 C7 C8 C9 . . . . -0.2(3) ?
    C7 C8 C9 C10 . . . . 1.0(3) ?
    C8 C9 C10 C5 . . . . -0.9(3) ?
    C4 C5 C10 C9 . . . . 0.0(3) ?
    C6 C5 C10 C9 . . . . -179.97(18) ?
    C18 N2 C11 O1 . . . . 178.93(14) ?
    C18 N2 C11 C12 . . . . -0.3(2) ?
    C1 O1 C11 N2 . . . . 1.5(2) ?
    C1 O1 C11 C12 . . . . -179.20(15) ?
    C13 N1 C12 C11 . . . . 0.3(2) ?
    N2 C11 C12 N1 . . . . -0.2(3) ?
    O1 C11 C12 N1 . . . . -179.53(15) ?
    C12 N1 C13 C14 . . . . 178.37(16) ?
    C12 N1 C13 C18 . . . . 0.1(2) ?
    N1 C13 C14 C15 . . . . -178.25(17) ?
    C18 C13 C14 C15 . . . . 0.0(3) ?
    C13 C14 C15 C16 . . . . -0.4(3) ?
    C14 C15 C16 C17 . . . . -0.2(3) ?
    C15 C16 C17 C18 . . . . 1.1(3) ?
    C11 N2 C18 C17 . . . . -179.07(14) ?
    C11 N2 C18 C13 . . . . 0.8(2) ?
    C16 C17 C18 N2 . . . . 178.38(15) ?
    C16 C17 C18 C13 . . . . -1.5(2) ?
    N1 C13 C18 N2 . . . . -0.7(2) ?
    C14 C13 C18 N2 . . . . -178.94(15) ?
    N1 C13 C18 C17 . . . . 179.13(15) ?
    C14 C13 C18 C17 . . . . 0.9(2) ?
