# Supplementary material for: 2-Naphthyl quinoxalin-2-yl ether
Source: Acta Crystallogr Sect E Struct Rep Online. 2009 Mar 11;65(Pt 4):o732. doi: 10.1107/S1600536809007855 (PMC2968896; doi:10.1107/S1600536809007855)
Supplement: Supplementary file 2 [file e-65-0o732-Isup2.hkl]

# 
# h,k,l, Fc-squared, Fo-squared, sigma(Fo-squared) and status flag 
# 
data_I
_shelx_title '  P21/c' 
_shelx_refln_list_code          4 
_shelx_F_calc_maximum      149.91 
_exptl_crystal_F_000       568.00 
_reflns_d_resolution_high  0.7697 
 
loop_ 
 _symmetry_equiv_pos_as_xyz 
 'x, y, z' 
 '-x, y+1/2, -z+1/2' 
 '-x, -y, -z' 
 'x, -y-1/2, z-1/2' 
 
_cell_length_a     6.8075 
_cell_length_b     7.6085 
_cell_length_c    26.2340 
_cell_angle_alpha  90.000 
_cell_angle_beta   92.522 
_cell_angle_gamma  90.000 
 
_shelx_F_squared_multiplier     1.000 
 
loop_ 
 _refln_index_h 
 _refln_index_k 
 _refln_index_l 
 _refln_F_squared_calc 
 _refln_F_squared_meas 
 _refln_F_squared_sigma 
 _refln_observed_status 
   1   0   0      533.67      506.13     11.47 o 
   2   0   0      110.77      119.12      4.93 o 
   3   0   0       59.44       57.99      4.61 o 
   4   0   0      814.23      757.29     19.94 o 
   5   0   0      600.17      567.09     17.37 o 
   6   0   0      117.41       86.36      7.00 o 
   7   0   0       16.63       16.70      4.56 o 
   8   0   0      115.68      158.23     10.58 o 
   1   1   0      846.69      820.63     11.36 o 
   2   1   0      513.14      494.69      6.89 o 
   3   1   0      545.73      549.69      9.03 o 
   4   1   0      312.25      341.94      6.83 o 
   5   1   0      106.05       95.30      5.48 o 
   6   1   0      125.59      125.76      5.85 o 
   7   1   0       16.58       11.60      3.28 o 
   8   1   0       10.36       13.93      3.65 o 
   0   2   0     4099.33     4062.96     68.79 o 
   1   2   0     1634.89     1536.93     18.75 o 
   2   2   0      185.13      170.34      3.47 o 
   3   2   0      466.49      454.59      7.35 o 
   4   2   0      464.14      455.25      8.66 o 
   5   2   0      545.06      533.40     10.19 o 
   6   2   0       59.87       60.93      4.51 o 
   7   2   0        0.32        1.46      2.46 o 
   8   2   0       27.94       33.08      4.35 o 
   1   3   0       92.61       84.89      3.00 o 
   2   3   0       11.77       12.48      1.50 o 
   3   3   0      519.32      498.79      8.01 o 
   4   3   0        0.17        1.16      1.43 o 
   5   3   0       13.57       10.63      4.54 o 
   6   3   0      158.87      144.22      6.31 o 
   7   3   0       13.00       15.44      4.70 o 
   8   3   0        1.22        9.04      3.44 o 
   0   4   0      329.85      347.06      7.41 o 
   1   4   0      578.84      608.13     10.55 o 
   2   4   0       33.83       26.43      1.94 o 
   3   4   0      151.73      147.41      5.81 o 
   4   4   0        4.12        5.14      2.46 o 
   5   4   0       16.68       20.87      2.88 o 
   6   4   0       38.16       36.43      3.94 o 
   7   4   0        0.44       -3.23      2.16 o 
   8   4   0        0.92        2.91      3.14 o 
   1   5   0       26.19       30.13      2.85 o 
   2   5   0      123.70      123.43      7.34 o 
   3   5   0       35.02       36.19      3.65 o 
   4   5   0        0.54        0.92      1.88 o 
   5   5   0        2.41        5.31      2.40 o 
   6   5   0        1.42        2.85      2.71 o 
   7   5   0        1.06        7.93      3.15 o 
   0   6   0        4.96        2.31      6.07 o 
   1   6   0        4.44        3.21      4.44 o 
   2   6   0      160.37      161.82      8.82 o 
   3   6   0       33.79       39.25      5.81 o 
   4   6   0        1.98        0.93      1.92 o 
   5   6   0        6.48        4.07      2.44 o 
   6   6   0       19.01       17.60      4.32 o 
   7   6   0        3.92        4.76      3.62 o 
   1   7   0       26.93       27.39      7.44 o 
   2   7   0       26.86       28.68      5.86 o 
   3   7   0       10.12       13.24      5.16 o 
   4   7   0        2.25       13.44      8.20 o 
   5   7   0        2.80       10.52      4.69 o 
   6   7   0        4.62        5.32      4.48 o 
   0   8   0        1.02       -0.58      6.91 o 
   1   8   0       36.16       41.40      6.95 o 
   2   8   0       30.25       38.35      6.74 o 
   3   8   0       24.61       31.90      6.34 o 
   4   8   0        8.85       17.41      8.90 o 
   5   8   0        0.40        2.34      9.45 o 
   1   9   0       30.56       43.61      7.39 o 
   2   9   0        6.70       14.93      6.24 o 
   3   9   0        0.04       11.71      8.21 o 
  -8   1   1       16.69       13.18      3.48 o 
  -7   1   1        4.38        6.98      2.83 o 
  -6   1   1      291.35      314.14     24.12 o 
  -5   1   1       45.56       52.80      3.12 o 
  -4   1   1       65.79       58.76      2.83 o 
  -3   1   1      124.44      119.66      3.45 o 
  -2   1   1       27.53       25.72      1.33 o 
  -1   1   1      297.69      285.96      4.98 o 
   0   1   1       52.54       57.08      1.57 o 
   1   1   1     1066.85      958.69     14.89 o 
   2   1   1       52.01       49.85      1.77 o 
   3   1   1      185.00      186.86      5.03 o 
   4   1   1      297.83      321.65      7.72 o 
   5   1   1      487.24      493.30      9.43 o 
   6   1   1        0.00       -2.16      2.80 o 
   7   1   1        1.55       -2.35      2.39 o 
   8   1   1        0.72        2.70      3.32 o 
  -8   2   1        1.44        2.95      2.93 o 
  -7   2   1       15.01        5.89      2.95 o 
  -6   2   1      854.96      802.53     16.91 o 
  -5   2   1       77.99       76.23      4.00 o 
  -4   2   1      615.38      591.90     10.39 o 
  -3   2   1       16.78       14.49      1.45 o 
  -2   2   1      404.55      379.82      9.53 o 
  -1   2   1     1990.62     1957.79     23.49 o 
   0   2   1    10983.86    10508.02    125.46 o 
   1   2   1      204.24      189.63      3.45 o 
   2   2   1      239.79      237.78      4.84 o 
   3   2   1       66.91       71.43      2.51 o 
   4   2   1       62.75       65.68      3.19 o 
   5   2   1       55.00       53.85      3.31 o 
   6   2   1       18.93       21.39      5.88 o 
   7   2   1        1.55        0.08      2.54 o 
   8   2   1       20.21       16.07      3.83 o 
  -8   3   1        2.73        0.84      2.95 o 
  -7   3   1        2.21        2.77      2.73 o 
  -6   3   1        0.80        0.38      2.30 o 
  -5   3   1      665.39      638.85     11.98 o 
  -4   3   1       82.08       85.44      3.66 o 
  -3   3   1      106.46       98.77      3.18 o 
  -2   3   1      554.45      576.87     10.48 o 
  -1   3   1      622.00      585.93      9.85 o 
   0   3   1       30.65       26.33      1.12 o 
   1   3   1       71.66       64.85      2.56 o 
   2   3   1       31.21       29.56      1.78 o 
   3   3   1       18.81       21.96      1.89 o 
   4   3   1      898.13      913.24     13.09 o 
   5   3   1      991.84      968.37     16.23 o 
   6   3   1        9.06        6.47      2.56 o 
   7   3   1        0.87       -0.25      2.49 o 
   8   3   1        1.11        2.63      3.03 o 
  -8   4   1        7.38        1.12      3.07 o 
  -7   4   1        2.47        1.02      2.64 o 
  -6   4   1        8.93        5.72      2.65 o 
  -5   4   1       84.78       76.88      4.55 o 
  -4   4   1        8.99       12.19      2.00 o 
  -3   4   1      205.70      221.11      7.62 o 
  -2   4   1      264.78      287.41      6.97 o 
  -1   4   1        0.06       -0.23      0.91 o 
   0   4   1       54.34       50.64      1.52 o 
   1   4   1      161.29      164.05      4.28 o 
   2   4   1        0.65       -0.86      1.49 o 
   3   4   1       23.26       21.30      2.62 o 
   4   4   1       90.22       82.83      3.40 o 
   5   4   1      470.00      439.26     12.38 o 
   6   4   1       54.28       59.33      4.52 o 
   7   4   1        5.47        4.89      2.87 o 
   8   4   1        1.24       -0.98      2.99 o 
  -7   5   1       10.78       15.08      3.63 o 
  -6   5   1       45.95       53.19      8.48 o 
  -5   5   1        8.26       10.69      2.58 o 
  -4   5   1       56.67       53.57      3.31 o 
  -3   5   1       15.24       11.57      2.57 o 
  -2   5   1      192.89      196.91     16.76 o 
  -1   5   1       11.41       12.19      1.70 o 
   0   5   1       56.52       53.47      2.11 o 
   1   5   1      367.06      362.98      5.93 o 
   2   5   1      564.87      575.48     10.95 o 
   3   5   1       12.74       15.78      2.72 o 
   4   5   1       62.26       58.26      3.77 o 
   5   5   1        5.39        8.48      2.60 o 
   6   5   1        7.43        7.66      2.82 o 
   7   5   1      108.45      108.14      6.52 o 
  -7   6   1        6.16        6.01      3.83 o 
  -6   6   1        4.99       10.56      3.33 o 
  -5   6   1        0.39        2.47      2.37 o 
  -4   6   1        4.10        1.21      3.92 o 
  -3   6   1       59.26       67.61      6.53 o 
  -2   6   1       78.70       79.85      7.10 o 
  -1   6   1       32.84       29.43      5.49 o 
   0   6   1        1.34       -0.81      4.69 o 
   1   6   1       81.02       95.50     10.29 o 
   2   6   1       25.41       24.08      5.43 o 
   3   6   1        0.26       -0.58      4.16 o 
   4   6   1       19.59       25.75      3.57 o 
   5   6   1       10.01       10.79      3.55 o 
   6   6   1       31.17       38.08      4.73 o 
   7   6   1        8.50        5.44      3.44 o 
  -6   7   1        4.24        5.14      3.39 o 
  -5   7   1        6.50        4.91      4.15 o 
  -4   7   1        2.17        5.36      7.39 o 
  -3   7   1        0.71       -5.73      4.31 o 
  -2   7   1       21.01       18.28      5.49 o 
  -1   7   1        8.84        7.41      5.01 o 
   0   7   1        0.32       -4.10      4.40 o 
   1   7   1       24.81       27.76      5.86 o 
   2   7   1       37.73       43.83      6.57 o 
   3   7   1        1.89       -0.77      4.41 o 
   4   7   1        5.45        8.22      7.99 o 
   5   7   1       14.54        9.74      8.48 o 
   6   7   1        0.06        2.55      9.98 o 
  -5   8   1        0.12        0.86      3.68 o 
  -4   8   1        9.44       19.42      9.13 o 
  -3   8   1       23.62       38.78      6.74 o 
  -2   8   1       25.24       16.40      5.93 o 
  -1   8   1       18.05       17.72      5.79 o 
   0   8   1        4.40       12.64      7.14 o 
   1   8   1        0.14       -1.75      4.85 o 
   2   8   1       18.96       21.01      5.91 o 
   3   8   1        7.13       20.38      6.36 o 
   4   8   1        0.00       10.10      8.62 o 
   5   8   1        0.44        0.43      4.97 o 
  -3   9   1        0.52       21.43      9.01 o 
  -2   9   1        0.49        2.13      5.38 o 
  -1   9   1        3.68       12.63      5.97 o 
   0   9   1       47.96       48.30     15.37 o 
   1   9   1        2.49        9.13      5.90 o 
   2   9   1        0.13        7.01      5.71 o 
   3   9   1        2.10        6.82      5.64 o 
  -8   0   2       48.89       59.55      7.70 o 
  -7   0   2       37.89       46.17      6.25 o 
  -6   0   2     1588.98     1610.51     40.31 o 
  -5   0   2      434.92      440.68     14.75 o 
  -4   0   2        2.76        3.94      2.61 o 
  -3   0   2        0.32       -2.26      1.94 o 
  -2   0   2      489.30      426.34     11.22 o 
  -1   0   2     5136.30     4739.91     68.56 o 
   1   0   2     9206.30     7812.63    280.04 o 
   2   0   2      787.98      817.09     13.58 o 
   3   0   2      182.57      190.46      7.16 o 
   4   0   2      384.91      353.26     11.59 o 
   5   0   2      111.05      115.55      7.12 o 
   6   0   2       13.56       19.91      4.39 o 
   7   0   2        0.00        0.93      3.42 o 
   8   0   2       63.40       79.01      8.22 o 
  -8   1   2        0.61        1.64      3.04 o 
  -7   1   2        5.88        5.18      2.63 o 
  -6   1   2        8.96        9.25      4.68 o 
  -5   1   2     1465.96     1422.15     24.83 o 
  -4   1   2       37.39       41.19      2.43 o 
  -3   1   2       11.79       10.03      1.58 o 
  -2   1   2       60.92       49.02      1.83 o 
  -1   1   2     9547.82     9021.32    127.10 o 
   0   1   2     2797.80     2665.24     31.62 o 
   1   1   2     2571.57     2351.16     30.81 o 
   2   1   2      544.00      538.29      7.08 o 
   3   1   2      581.62      606.28     11.22 o 
   4   1   2      194.18      204.73      5.89 o 
   5   1   2      113.55      127.98      5.38 o 
   6   1   2        0.87        2.42      2.25 o 
   7   1   2       10.01       15.66      4.20 o 
   8   1   2        6.20        8.18      3.16 o 
  -8   2   2       15.53       15.09      3.66 o 
  -7   2   2        7.58       10.31      3.00 o 
  -6   2   2       72.46       75.85      4.94 o 
  -5   2   2      349.76      368.45      7.98 o 
  -4   2   2       14.54       16.78      2.10 o 
  -3   2   2       62.19       56.83      2.25 o 
  -2   2   2      674.00      720.01     11.99 o 
  -1   2   2    20241.46    19290.92    270.86 o 
   0   2   2      430.13      451.93     13.24 o 
   1   2   2      111.64      108.46      2.55 o 
   2   2   2      172.85      189.61      3.83 o 
   3   2   2      188.70      181.92      3.74 o 
   4   2   2      643.17      644.72     15.01 o 
   5   2   2      518.63      524.70     10.09 o 
   6   2   2      112.42      117.04      7.67 o 
   7   2   2        3.14        3.64      2.59 o 
   8   2   2       26.69       41.16      6.48 o 
  -8   3   2        4.93        5.43      3.30 o 
  -7   3   2        2.91        4.89      2.84 o 
  -6   3   2        1.08       -2.18      2.28 o 
  -5   3   2      394.00      369.39      8.34 o 
  -4   3   2      112.76      124.35      3.60 o 
  -3   3   2     1010.29      978.58     13.57 o 
  -2   3   2      537.93      551.99     11.77 o 
  -1   3   2       64.06       65.13      3.20 o 
   0   3   2      227.74      211.39      6.41 o 
   1   3   2      232.25      221.11      7.87 o 
   2   3   2        0.20       -0.12      1.08 o 
   3   3   2      182.82      175.29      3.96 o 
   4   3   2       32.49       33.22      2.27 o 
   5   3   2      814.12      763.52     16.74 o 
   6   3   2        0.31        1.11      2.37 o 
   7   3   2       26.17       30.04      4.02 o 
   8   3   2        9.52        6.96      3.44 o 
  -8   4   2        0.07        0.02      2.84 o 
  -7   4   2       38.50       40.27      4.76 o 
  -6   4   2        0.12       -0.44      2.31 o 
  -5   4   2        1.44        0.74      2.01 o 
  -4   4   2      189.09      185.92      5.03 o 
  -3   4   2      250.71      233.44      8.83 o 
  -2   4   2      436.85      437.69     18.56 o 
  -1   4   2       25.75       28.67      2.06 o 
   0   4   2       21.14       22.90      2.92 o 
   1   4   2      359.95      370.31      7.43 o 
   2   4   2        0.02       -1.66      1.50 o 
   3   4   2       27.53       30.82      2.22 o 
   4   4   2        0.36        2.64      1.71 o 
   5   4   2       52.64       58.10      3.83 o 
   6   4   2       43.74       34.34      3.88 o 
   7   4   2        0.37       -0.22      2.75 o 
   8   4   2       18.53       19.63      4.16 o 
  -7   5   2        9.35       10.14      3.39 o 
  -6   5   2        0.48       -2.34      2.63 o 
  -5   5   2        5.12        6.75      2.48 o 
  -4   5   2       71.47       74.06      3.87 o 
  -3   5   2      173.90      172.30      5.92 o 
  -2   5   2      338.78      359.55     11.95 o 
  -1   5   2       15.92       21.39      3.42 o 
   0   5   2       64.08       64.23      2.90 o 
   1   5   2       34.26       35.54      1.71 o 
   2   5   2      106.63      105.85      4.13 o 
   3   5   2       70.55       71.84      3.87 o 
   4   5   2       92.58       84.20      4.38 o 
   5   5   2      209.18      199.36      6.64 o 
   6   5   2        0.03        2.96      2.59 o 
   7   5   2        7.99        9.32      3.28 o 
  -7   6   2        2.93        4.92      3.19 o 
  -6   6   2        1.34       -3.21      2.48 o 
  -5   6   2        2.46        4.56      4.43 o 
  -4   6   2        2.30        3.16      3.17 o 
  -3   6   2       32.32       37.30      6.92 o 
  -2   6   2        1.84        0.22      1.65 o 
  -1   6   2        0.03       -2.57      3.90 o 
   0   6   2       12.61       20.26      9.07 o 
   1   6   2       23.36       25.65      5.46 o 
   2   6   2        8.23       11.37      4.69 o 
   3   6   2        0.33        3.25      4.18 o 
   4   6   2       12.37       13.82      4.25 o 
   5   6   2       25.36       28.83      3.41 o 
   6   6   2       24.01       34.75      4.45 o 
  -6   7   2        3.46        4.92      3.38 o 
  -5   7   2        0.02        5.19      3.67 o 
  -4   7   2       25.87       23.38      8.57 o 
  -3   7   2       49.24       45.33      6.36 o 
  -2   7   2        0.53       -0.65      4.58 o 
  -1   7   2        1.50       -0.92      4.73 o 
   0   7   2       33.94       39.30      6.56 o 
   1   7   2        3.97       11.07      5.24 o 
   2   7   2      347.63      332.19     13.39 o 
   3   7   2        0.00       -2.92      5.57 o 
   4   7   2        2.51        4.49      4.71 o 
   5   7   2        1.05       -2.11      3.31 o 
   6   7   2        4.48        8.12     15.22 o 
  -5   8   2        0.76        2.37      7.46 o 
  -4   8   2        0.00       12.31      8.35 o 
  -3   8   2       20.95       24.07      6.13 o 
  -2   8   2        3.18        6.97      5.19 o 
  -1   8   2        2.54       10.43      5.20 o 
   0   8   2       10.31       10.69      5.53 o 
   1   8   2      115.49      110.85      9.07 o 
   2   8   2       26.48       21.24      5.92 o 
   3   8   2        6.13        9.87      7.54 o 
   4   8   2        0.45       -4.37      7.76 o 
   5   8   2       16.13       22.15      6.22 o 
  -3   9   2       17.30       26.85      6.60 o 
  -2   9   2        4.76       12.20      6.07 o 
  -1   9   2        7.99       12.68      5.80 o 
   0   9   2       12.68       17.15      6.08 o 
   1   9   2        0.02       10.42      5.82 o 
   2   9   2        1.09        8.37      5.94 o 
   3   9   2        1.60       21.81      6.63 o 
  -8   1   3        3.38       -0.57      2.64 o 
  -7   1   3       33.78       29.86      3.82 o 
  -6   1   3      226.51      232.50      8.09 o 
  -5   1   3      168.16      153.49     11.29 o 
  -4   1   3        9.34       11.12      1.69 o 
  -3   1   3       99.43       87.08      2.92 o 
  -2   1   3      652.52      659.99      9.97 o 
  -1   1   3    11721.01    10851.80    179.39 o 
   0   1   3     4140.28     3917.17     80.79 o 
   1   1   3     1019.35      980.96     11.47 o 
   2   1   3        0.57        0.40      0.72 o 
   3   1   3     1391.33     1495.94     21.35 o 
   4   1   3       11.53        9.52      1.93 o 
   5   1   3       23.81       22.59      2.82 o 
   6   1   3        8.88        8.67      2.55 o 
   7   1   3        0.07        2.37      2.97 o 
   8   1   3        0.36        4.47      3.09 o 
  -8   2   3        4.93        9.17      5.24 o 
  -7   2   3        0.42       -1.68      2.42 o 
  -6   2   3        0.47        0.18      2.70 o 
  -5   2   3       26.24       29.54      2.64 o 
  -4   2   3        4.48        8.23      1.77 o 
  -3   2   3      252.60      268.39      7.78 o 
  -2   2   3       57.23       57.83      2.67 o 
  -1   2   3      953.38      924.31     14.44 o 
   0   2   3     9070.49     8634.88    123.35 o 
   1   2   3       51.78       54.65      2.80 o 
   2   2   3      299.67      270.02      4.36 o 
   3   2   3      624.39      666.85      9.12 o 
   4   2   3       52.66       57.55      3.40 o 
   5   2   3      244.17      243.53     10.02 o 
   6   2   3       15.99       22.31      3.21 o 
   7   2   3        5.28       13.25      6.54 o 
   8   2   3        7.53        7.59      3.38 o 
  -8   3   3        0.25       -1.19      3.03 o 
  -7   3   3       37.43       47.31      4.46 o 
  -6   3   3       51.93       43.52      4.03 o 
  -5   3   3       26.01       29.06      2.87 o 
  -4   3   3        8.20        9.90      1.65 o 
  -3   3   3       46.38       55.62      2.59 o 
  -2   3   3     1361.46     1243.61     79.26 o 
  -1   3   3      373.04      377.65      7.57 o 
   0   3   3     1024.12     1052.62     16.57 o 
   1   3   3       54.50       57.74      2.88 o 
   2   3   3       34.71       34.54      4.04 o 
   3   3   3       57.72       58.62      4.84 o 
   4   3   3      456.31      449.38      7.81 o 
   5   3   3       57.21       59.00      3.67 o 
   6   3   3      200.81      196.63      7.16 o 
   7   3   3       38.35       45.05      4.36 o 
   8   3   3        0.89       -0.95      3.47 o 
  -8   4   3       18.03       24.89      4.41 o 
  -7   4   3       20.85       23.24      3.92 o 
  -6   4   3        5.69        6.11      5.72 o 
  -5   4   3       24.68       28.64      3.07 o 
  -4   4   3       37.48       39.61      2.62 o 
  -3   4   3       51.17       51.58      4.98 o 
  -2   4   3        7.61        5.65      1.98 o 
  -1   4   3     1346.37     1388.31     21.87 o 
   0   4   3       95.12       93.83      3.33 o 
   1   4   3      202.52      191.34      5.01 o 
   2   4   3        2.61       -1.85      1.41 o 
   3   4   3        0.03        1.34      1.48 o 
   4   4   3        0.05       -0.33      1.64 o 
   5   4   3        5.08        3.50      2.19 o 
   6   4   3       95.20       88.32      5.32 o 
   7   4   3       25.77       24.02      3.76 o 
   8   4   3        0.04       -3.03      2.73 o 
  -7   5   3        8.28        8.15      3.40 o 
  -6   5   3        4.16       -1.16      2.43 o 
  -5   5   3        0.26        4.32      2.24 o 
  -4   5   3      280.35      260.20      6.29 o 
  -3   5   3        0.08        1.93      4.00 o 
  -2   5   3       30.96       28.60      4.89 o 
  -1   5   3        0.40       -3.16      3.67 o 
   0   5   3        0.05       -0.88      1.86 o 
   1   5   3      262.45      264.28      4.68 o 
   2   5   3      197.79      197.15      5.67 o 
   3   5   3        0.05        0.91      1.94 o 
   4   5   3      167.24      154.01      6.15 o 
   5   5   3      120.26      118.59      5.26 o 
   6   5   3       11.35       10.70      2.83 o 
   7   5   3       13.61        6.81      4.29 o 
  -7   6   3        0.08       -3.43      3.97 o 
  -6   6   3        1.75        3.38      2.88 o 
  -5   6   3        1.32        4.78      3.39 o 
  -4   6   3        1.71       -0.55      2.87 o 
  -3   6   3       23.65       25.97      5.27 o 
  -2   6   3       19.11       18.94      2.44 o 
  -1   6   3        2.67        5.70      4.55 o 
   0   6   3       15.51       19.28      5.10 o 
   1   6   3        0.07       -0.56      4.15 o 
   2   6   3       34.02       43.96     10.46 o 
   3   6   3        0.02        1.20      4.21 o 
   4   6   3        9.39        8.70      4.67 o 
   5   6   3       18.69       20.96      5.15 o 
   6   6   3        9.73        9.94      3.38 o 
  -6   7   3        3.29       -0.41      3.05 o 
  -5   7   3        8.64       14.78      4.33 o 
  -4   7   3        5.33        9.28      7.27 o 
  -3   7   3        0.28        1.57      4.43 o 
  -2   7   3       11.33       17.12      7.47 o 
  -1   7   3        0.00        0.91      4.93 o 
   0   7   3        8.17        7.02      5.98 o 
   1   7   3      103.67      108.28      8.71 o 
   2   7   3       32.03       33.20      6.25 o 
   3   7   3        1.63       -0.92      4.67 o 
   4   7   3        5.02        9.67      5.06 o 
   5   7   3       25.12       26.21      7.92 o 
   6   7   3      150.04      192.70      9.68 o 
  -5   8   3        1.46        3.45      4.01 o 
  -4   8   3        0.27       16.66      8.73 o 
  -3   8   3        0.29        5.37      4.93 o 
  -2   8   3        0.22        1.99      5.04 o 
  -1   8   3        0.01        4.83      5.05 o 
   0   8   3        0.54       13.08      5.71 o 
   1   8   3        1.94        8.35      9.88 o 
   2   8   3       26.99       28.42      6.46 o 
   3   8   3        6.26        7.40      5.49 o 
   4   8   3       14.97        6.07      8.88 o 
   5   8   3        0.12        3.80      7.50 o 
  -3   9   3       14.00       21.01      6.35 o 
  -2   9   3        0.50       13.58      5.98 o 
  -1   9   3       23.30       33.44      6.84 o 
   0   9   3       20.05       23.40      6.71 o 
   1   9   3       68.26       60.23     12.39 o 
   2   9   3       22.06       20.10      6.40 o 
   3   9   3       14.67       21.47      6.39 o 
  -8   0   4       19.69       29.53      6.19 o 
  -7   0   4       42.66       41.11      5.92 o 
  -6   0   4      874.82      871.14     25.36 o 
  -5   0   4       19.56       21.13      3.92 o 
  -4   0   4       22.29       19.00      3.57 o 
  -3   0   4      391.36      392.50     11.77 o 
  -2   0   4     1559.71     1474.42     25.54 o 
  -1   0   4     3786.19     3741.44     76.81 o 
   0   0   4      123.53      124.11      3.93 o 
   1   0   4      529.78      456.39     10.22 o 
   2   0   4     3690.27     3608.29     54.46 o 
   3   0   4     5655.52     5942.62     87.86 o 
   4   0   4      874.23      953.28     23.63 o 
   5   0   4        0.58        2.29      2.61 o 
   6   0   4       35.37       41.77      5.30 o 
   7   0   4        7.45        7.44      4.17 o 
   8   0   4       32.22       50.53      6.97 o 
  -8   1   4        0.15       -0.59      2.62 o 
  -7   1   4       22.17       17.06      3.40 o 
  -6   1   4     2017.84     2052.13     35.12 o 
  -5   1   4      736.77      731.40     16.54 o 
  -4   1   4        2.21        2.05      1.84 o 
  -3   1   4      419.20      419.65      7.41 o 
  -2   1   4        0.12       -0.99      1.02 o 
  -1   1   4     7578.47     7015.63    113.76 o 
   0   1   4     3519.44     3459.59     38.31 o 
   1   1   4      291.12      287.68      4.41 o 
   2   1   4     1602.04     1560.35     18.27 o 
   3   1   4     1345.61     1367.20     18.14 o 
   4   1   4      294.03      352.09      8.10 o 
   5   1   4        6.00        5.82      2.14 o 
   6   1   4        0.05       -2.66      1.77 o 
   7   1   4        0.00       -1.33      2.40 o 
   8   1   4        4.52        6.53      3.29 o 
  -8   2   4       23.55       34.41      4.47 o 
  -7   2   4       17.36       20.53      3.57 o 
  -6   2   4       84.41       77.12      5.48 o 
  -5   2   4       25.05       18.13      2.91 o 
  -4   2   4       51.68       53.68      2.96 o 
  -3   2   4      161.29      172.59      3.74 o 
  -2   2   4       21.43       22.68      2.36 o 
  -1   2   4       63.02       65.01      3.10 o 
   0   2   4    22472.01    20545.83    546.21 o 
   1   2   4       78.51       71.74      2.26 o 
   2   2   4      244.95      224.36      3.90 o 
   3   2   4      279.24      284.96      5.48 o 
   4   2   4       51.68       52.34      2.65 o 
   5   2   4       12.95       11.25      2.26 o 
   6   2   4        0.43       -2.12      2.21 o 
   7   2   4      139.61      137.92      6.49 o 
   8   2   4       49.47       77.71      5.65 o 
  -8   3   4        0.16       -0.24      4.34 o 
  -7   3   4        0.08        0.09      2.54 o 
  -6   3   4        0.11       -0.80      2.85 o 
  -5   3   4       12.24       16.88      3.38 o 
  -4   3   4       26.30       27.73      2.38 o 
  -3   3   4      903.23      998.24     13.82 o 
  -2   3   4      346.08      370.49      9.02 o 
  -1   3   4       13.84       17.37      1.44 o 
   0   3   4      820.30      835.18     13.68 o 
   1   3   4      115.86      123.20      5.14 o 
   2   3   4       38.66       40.44      3.80 o 
   3   3   4       20.30       20.98      1.60 o 
   4   3   4       32.46       35.09      2.73 o 
   5   3   4      143.69      146.61      5.16 o 
   6   3   4        0.01       -1.37      2.23 o 
   7   3   4       30.96       29.91      3.99 o 
   8   3   4        7.89        8.71      3.46 o 
  -8   4   4       16.90       23.45      4.34 o 
  -7   4   4        3.39        0.02      2.71 o 
  -6   4   4        0.03       -2.81      2.19 o 
  -5   4   4       21.08       22.74      2.87 o 
  -4   4   4        0.01        0.64      1.59 o 
  -3   4   4        1.18        2.51      1.99 o 
  -2   4   4      105.65      104.33      4.28 o 
  -1   4   4      322.76      288.34      6.63 o 
   0   4   4      193.14      208.55      5.31 o 
   1   4   4      534.01      531.66      9.99 o 
   2   4   4       67.10       69.38      3.43 o 
   3   4   4        0.53       -1.97      1.32 o 
   4   4   4      390.39      387.25      8.21 o 
   5   4   4      486.29      468.38     10.16 o 
   6   4   4       45.19       44.15      5.34 o 
   7   4   4       75.04       78.29      7.34 o 
  -7   5   4       11.22       11.36      3.56 o 
  -6   5   4        6.51        2.62      2.57 o 
  -5   5   4       12.46       10.74      3.01 o 
  -4   5   4       76.18       76.38      3.70 o 
  -3   5   4       64.65       68.95      4.10 o 
  -2   5   4        0.92        0.95      2.18 o 
  -1   5   4        8.45       17.05      4.42 o 
   0   5   4       31.57       27.11      2.26 o 
   1   5   4       32.64       35.95      3.70 o 
   2   5   4        9.45       11.25      2.05 o 
   3   5   4        1.48        2.98      2.06 o 
   4   5   4      359.49      346.56      6.45 o 
   5   5   4       88.67      102.80      5.02 o 
   6   5   4       38.43       44.49      6.57 o 
   7   5   4       26.71       17.16      3.82 o 
  -6   6   4        0.14        2.03      2.89 o 
  -5   6   4        5.30        1.23      3.85 o 
  -4   6   4       13.61       12.59      5.52 o 
  -3   6   4       71.45       68.08      6.50 o 
  -2   6   4       12.02       16.13      3.42 o 
  -1   6   4        0.07        0.36      2.35 o 
   0   6   4       57.92       64.61      6.61 o 
   1   6   4      410.01      394.26     13.74 o 
   2   6   4      114.33      117.45      8.04 o 
   3   6   4        4.74        6.46      4.62 o 
   4   6   4       16.12       19.97      3.27 o 
   5   6   4        0.54        3.78      4.23 o 
   6   6   4       37.32       36.13      4.23 o 
  -6   7   4        0.09       -1.23      6.05 o 
  -5   7   4        0.14        4.22      4.47 o 
  -4   7   4      116.57      119.10     12.71 o 
  -3   7   4       27.48       31.91      5.74 o 
  -2   7   4        3.16        7.65      4.97 o 
  -1   7   4        0.82        5.03      4.81 o 
   0   7   4        0.08        6.14      5.12 o 
   1   7   4        6.88        9.27      4.91 o 
   2   7   4       24.24       15.55      6.95 o 
   3   7   4        1.08        5.99      4.99 o 
   4   7   4      115.02      103.34      8.39 o 
   5   7   4        0.06        2.29      6.25 o 
   6   7   4        0.15       26.82     10.12 o 
  -5   8   4        4.82       11.28      6.19 o 
  -4   8   4        8.13       13.35      8.45 o 
  -3   8   4        2.89        9.73      5.97 o 
  -2   8   4        1.63       -4.48      4.76 o 
  -1   8   4        7.27        5.01     10.30 o 
   0   8   4       98.33      102.22      8.87 o 
   1   8   4       12.83       17.84      5.85 o 
   2   8   4       25.67       27.97      6.55 o 
   3   8   4        1.70        7.93      5.42 o 
   4   8   4        1.86       14.40      9.60 o 
   5   8   4        9.52       12.29      9.74 o 
  -3   9   4        5.91       14.78      5.94 o 
  -2   9   4        0.24        3.68      5.35 o 
  -1   9   4        1.27       10.40      5.75 o 
   0   9   4       57.41       63.04      8.14 o 
   1   9   4       66.49       67.90      8.41 o 
   2   9   4        0.11        9.22      5.81 o 
   3   9   4        3.50       12.59      6.17 o 
  -8   1   5        6.16        1.47      2.87 o 
  -7   1   5       17.44       17.98      4.11 o 
  -6   1   5      696.94      693.87     15.54 o 
  -5   1   5        2.70        2.68      2.18 o 
  -4   1   5        0.71        1.41      1.34 o 
  -3   1   5      397.58      414.02      7.38 o 
  -2   1   5     1414.99     1430.50     19.67 o 
  -1   1   5     2134.51     2046.64     34.29 o 
   0   1   5      453.42      417.37      7.77 o 
   1   1   5      279.60      263.28      4.18 o 
   2   1   5      937.28      908.06     11.39 o 
   3   1   5       12.57       16.88      1.41 o 
   4   1   5       18.28       25.97      2.05 o 
   5   1   5        9.40       11.26      2.28 o 
   6   1   5       16.15       20.61      5.50 o 
   7   1   5        0.16       -2.28      2.37 o 
   8   1   5       14.81       17.45      3.62 o 
  -8   2   5       18.81       25.56      4.12 o 
  -7   2   5        7.20        8.83      3.18 o 
  -6   2   5      112.82      114.84      5.90 o 
  -5   2   5       31.76       29.20      4.70 o 
  -4   2   5       21.90       21.29      2.30 o 
  -3   2   5       25.97       43.94      2.51 o 
  -2   2   5     1542.90     1599.49     23.93 o 
  -1   2   5     9513.79     8982.84    205.11 o 
   0   2   5     1062.42     1060.26     14.73 o 
   1   2   5        6.87        6.07      1.04 o 
   2   2   5      101.68       93.82      2.96 o 
   3   2   5      231.59      230.52      4.77 o 
   4   2   5      179.08      164.34      4.42 o 
   5   2   5       83.53       86.83      5.75 o 
   6   2   5        0.01       -1.84      2.17 o 
   7   2   5        1.29        1.14      2.45 o 
   8   2   5       43.67       57.74      5.11 o 
  -8   3   5        0.81        4.26      3.17 o 
  -7   3   5        0.42        0.95      2.51 o 
  -6   3   5       11.39       11.59      2.93 o 
  -5   3   5      120.08      121.37      4.65 o 
  -4   3   5        0.58        0.48      1.34 o 
  -3   3   5       14.93       15.38      1.76 o 
  -2   3   5     1388.55     1469.61     26.78 o 
  -1   3   5      513.68      518.72      7.82 o 
   0   3   5       33.46       30.22      4.19 o 
   1   3   5      605.36      603.32     12.40 o 
   2   3   5      268.43      275.26      5.72 o 
   3   3   5        1.29        1.59      1.09 o 
   4   3   5       61.51       61.86      2.57 o 
   5   3   5       43.00       39.94      4.01 o 
   6   3   5       31.06       23.35      3.36 o 
   7   3   5       15.56       14.29      3.97 o 
   8   3   5        6.81       10.33      3.49 o 
  -8   4   5        1.71        1.05      3.13 o 
  -7   4   5       23.53       26.04      3.90 o 
  -6   4   5        0.05       -1.14      2.35 o 
  -5   4   5       16.33       17.09      3.26 o 
  -4   4   5       19.34       17.75      2.12 o 
  -3   4   5       76.92       81.01      4.65 o 
  -2   4   5       72.90       79.56      3.91 o 
  -1   4   5     2022.39     1959.66     29.94 o 
   0   4   5      472.49      474.68      9.30 o 
   1   4   5      950.82      960.35     16.16 o 
   2   4   5        9.11       10.08      1.96 o 
   3   4   5       16.44       17.03      1.98 o 
   4   4   5      159.01      148.32      6.11 o 
   5   4   5        4.54        6.45      2.36 o 
   6   4   5       11.86       13.76      2.89 o 
   7   4   5       14.31       21.81      3.75 o 
  -7   5   5        2.40        0.96      2.88 o 
  -6   5   5        0.07       -0.90      2.46 o 
  -5   5   5       34.80       34.97      3.98 o 
  -4   5   5       29.28       30.77      3.13 o 
  -3   5   5       13.91       15.53      3.55 o 
  -2   5   5        6.15        5.96      1.91 o 
  -1   5   5       16.24       21.47      4.51 o 
   0   5   5       17.99       22.39      2.36 o 
   1   5   5       45.09       42.66      2.88 o 
   2   5   5       18.26       21.62      2.52 o 
   3   5   5        3.07        3.49      2.16 o 
   4   5   5        5.11        4.45      1.73 o 
   5   5   5      840.54      824.65     15.28 o 
   6   5   5        1.83       -1.68      2.30 o 
   7   5   5        4.82       14.93      5.31 o 
  -6   6   5        0.29       -1.44      2.53 o 
  -5   6   5       37.53       36.90      3.62 o 
  -4   6   5       84.39       83.00      6.06 o 
  -3   6   5       15.14       25.12      5.20 o 
  -2   6   5        5.03        4.17      2.36 o 
  -1   6   5        8.58        4.83      4.39 o 
   0   6   5       19.05       16.87      2.22 o 
   1   6   5      511.84      522.13     10.82 o 
   2   6   5        2.07        1.10      4.49 o 
   3   6   5        2.35        7.81      4.82 o 
   4   6   5       27.72       26.07      3.74 o 
   5   6   5       68.61       68.21     18.07 o 
   6   6   5       49.74       49.34      5.32 o 
  -6   7   5        0.83        0.22      2.98 o 
  -5   7   5        5.59       10.36      3.00 o 
  -4   7   5       21.33       23.01      8.33 o 
  -3   7   5        0.00        7.54      4.61 o 
  -2   7   5       11.84       16.11      5.20 o 
  -1   7   5       12.17       12.54      6.73 o 
   0   7   5      300.83      283.87     14.30 o 
   1   7   5        5.06        7.94      4.90 o 
   2   7   5        5.70        4.35      5.15 o 
   3   7   5        1.07        4.74      5.89 o 
   4   7   5        9.46       13.70      5.51 o 
   5   7   5       19.66       28.80      4.95 o 
   6   7   5       21.64       31.88     10.34 o 
  -5   8   5       13.25       12.73      4.50 o 
  -4   8   5        5.75       24.95      9.03 o 
  -3   8   5       21.18       27.26      8.78 o 
  -2   8   5        1.23        2.60      5.38 o 
  -1   8   5       51.05       54.83      7.44 o 
   0   8   5       36.45       41.85      7.95 o 
   1   8   5        0.05       -1.48      4.90 o 
   2   8   5        5.56       12.68      5.63 o 
   3   8   5        5.31        9.30      5.61 o 
   4   8   5       67.01       83.83     13.80 o 
  -3   9   5       21.40       32.16      9.09 o 
  -2   9   5        6.27       12.23      9.81 o 
  -1   9   5        2.12       14.64      6.29 o 
   0   9   5        1.36        6.71      5.77 o 
   1   9   5        8.38       17.45      6.14 o 
   2   9   5       12.24       15.01      6.40 o 
   3   9   5       11.36       14.48      6.35 o 
  -8   0   6        0.25        0.08      3.79 o 
  -7   0   6      537.63      519.78     18.97 o 
  -6   0   6        1.77       -1.02      3.44 o 
  -5   0   6       41.05       48.18      5.18 o 
  -4   0   6       47.82       44.34      4.63 o 
  -3   0   6      104.97      102.72      5.80 o 
  -2   0   6     1735.90     1773.31     38.72 o 
  -1   0   6       39.56       40.14      2.76 o 
   0   0   6     1534.60     1475.21     32.26 o 
   1   0   6       24.37       33.20      1.46 o 
   2   0   6     2120.39     1923.97    172.24 o 
   3   0   6       18.94       17.19      3.66 o 
   4   0   6        0.38       -0.94      1.58 o 
   5   0   6       31.36       30.50      4.01 o 
   6   0   6       39.69       26.31      4.32 o 
   7   0   6        0.12       -2.99      3.20 o 
   8   0   6        2.45        6.32      4.42 o 
  -8   1   6        0.11       -3.91      2.61 o 
  -7   1   6       94.26      103.24      6.19 o 
  -6   1   6       56.24       57.47      4.47 o 
  -5   1   6      458.74      464.80     11.05 o 
  -4   1   6       83.20       91.28      3.23 o 
  -3   1   6      117.50      109.59      3.38 o 
  -2   1   6     1857.96     1793.38     24.37 o 
  -1   1   6      423.91      443.35      8.76 o 
   0   1   6       15.29       12.76      0.90 o 
   1   1   6      260.85      236.06      3.50 o 
   2   1   6       53.49       47.51      1.66 o 
   3   1   6     3187.73     3425.27     42.72 o 
   4   1   6       17.05       22.58      2.12 o 
   5   1   6       14.92       18.21      2.44 o 
   6   1   6       20.87       14.03      2.76 o 
   7   1   6        0.23       -0.20      2.38 o 
   8   1   6       13.47       15.88      3.55 o 
  -8   2   6        6.56        4.08      9.41 o 
  -7   2   6       30.05       42.87      6.46 o 
  -6   2   6       63.18       58.74      4.53 o 
  -5   2   6        0.54       -0.18      2.07 o 
  -4   2   6        0.21        1.63      1.59 o 
  -3   2   6       87.86      101.22      2.97 o 
  -2   2   6       51.01       45.80      3.19 o 
  -1   2   6       26.36       21.49      2.10 o 
   0   2   6     1746.12     1754.51     23.72 o 
   1   2   6      155.56      149.67      6.26 o 
   2   2   6      494.69      497.61      6.15 o 
   3   2   6      117.71      121.87      3.72 o 
   4   2   6        1.33        2.11      1.40 o 
   5   2   6       37.53       36.70      3.13 o 
   6   2   6       65.95       73.20      6.36 o 
   7   2   6        2.95        6.39      2.76 o 
   8   2   6        0.03       -2.36      2.81 o 
  -8   3   6       29.41       29.66      4.47 o 
  -7   3   6       90.45       73.13      9.16 o 
  -6   3   6       83.58       78.10      6.71 o 
  -5   3   6       28.90       33.92      2.96 o 
  -4   3   6        0.41        1.12      1.40 o 
  -3   3   6      140.70      147.31      3.91 o 
  -2   3   6     1103.06     1128.20     21.25 o 
  -1   3   6     4783.53     4655.72     47.87 o 
   0   3   6       15.67       16.00      1.08 o 
   1   3   6      331.85      354.39      8.45 o 
   2   3   6      458.67      444.64     10.24 o 
   3   3   6        6.47        5.84      1.30 o 
   4   3   6      221.08      202.30      6.97 o 
   5   3   6      111.56      113.29      4.05 o 
   6   3   6      161.23      156.14      5.77 o 
   7   3   6       19.42       21.94      3.62 o 
   8   3   6        2.67       -0.11      4.17 o 
  -7   4   6        1.37       -0.48      2.60 o 
  -6   4   6        0.29        0.04      2.41 o 
  -5   4   6      176.61      164.46      5.75 o 
  -4   4   6        0.01       -1.97      1.76 o 
  -3   4   6        2.28        3.49      2.03 o 
  -2   4   6        2.33        1.84      1.94 o 
  -1   4   6     5685.13     5617.26     80.75 o 
   0   4   6      505.81      484.77      9.47 o 
   1   4   6      278.95      278.56      6.68 o 
   2   4   6        7.76        5.33      1.85 o 
   3   4   6       21.12       18.68      1.73 o 
   4   4   6      138.97      129.15      3.73 o 
   5   4   6       11.73       12.07      2.24 o 
   6   4   6        1.47       -2.36      2.09 o 
   7   4   6       46.23       54.62      4.87 o 
  -7   5   6        5.46        0.58      2.97 o 
  -6   5   6        2.65       -0.91      2.50 o 
  -5   5   6       16.78       14.79      2.83 o 
  -4   5   6        0.36       -1.52      2.32 o 
  -3   5   6       38.90       39.69      3.42 o 
  -2   5   6       31.96       35.09      2.96 o 
  -1   5   6       20.44       18.35      2.33 o 
   0   5   6      505.60      479.52      9.89 o 
   1   5   6       42.18       42.64      2.94 o 
   2   5   6      136.37      140.59      4.99 o 
   3   5   6        1.18        0.93      2.08 o 
   4   5   6       99.30      101.39      4.12 o 
   5   5   6       79.70       91.07      4.90 o 
   6   5   6        0.49        0.12      2.36 o 
   7   5   6        7.22        6.25      4.29 o 
  -6   6   6        0.72        3.15      3.05 o 
  -5   6   6       54.50       43.13      3.88 o 
  -4   6   6       51.42       50.63      5.99 o 
  -3   6   6       45.61       50.92      6.36 o 
  -2   6   6       27.07       25.71      2.98 o 
  -1   6   6        6.73        6.95      2.11 o 
   0   6   6      140.90      137.98      5.07 o 
   1   6   6       13.62       10.23      2.72 o 
   2   6   6      131.10      126.27      5.16 o 
   3   6   6       20.10       18.81      3.01 o 
   4   6   6       52.27       56.86      4.44 o 
   5   6   6      193.26      203.08      9.06 o 
   6   6   6       10.42       17.14      8.30 o 
  -6   7   6        0.02       -2.12      3.32 o 
  -5   7   6        8.46        5.30      3.59 o 
  -4   7   6       88.47       92.55     11.96 o 
  -3   7   6       12.86       23.48      5.47 o 
  -2   7   6        1.91        8.23      4.99 o 
  -1   7   6       60.31       62.46      7.45 o 
   0   7   6       25.27       40.16      6.66 o 
   1   7   6        1.85        4.11      6.10 o 
   2   7   6        7.57        5.44      5.27 o 
   3   7   6        2.08        8.89      4.95 o 
   4   7   6      178.50      176.27      7.13 o 
   5   7   6      245.76      246.53     18.96 o 
  -5   8   6        7.01        5.42      4.24 o 
  -4   8   6       14.27       24.04      8.74 o 
  -3   8   6        0.18        2.62      4.89 o 
  -2   8   6        0.55        2.99      5.11 o 
  -1   8   6       27.69       46.75      7.29 o 
   0   8   6       30.89       44.44      6.78 o 
   1   8   6        4.93        7.67      5.40 o 
   2   8   6       18.32       21.55      6.31 o 
   3   8   6        8.21        8.63      5.84 o 
   4   8   6       14.92       24.87      6.41 o 
  -3   9   6       17.52       24.19      9.99 o 
  -2   9   6        8.29       15.17      6.29 o 
  -1   9   6        0.04        5.08      6.26 o 
   0   9   6       23.70       27.64     10.81 o 
   1   9   6        0.50       12.87      6.16 o 
   2   9   6       18.57       18.97      6.65 o 
   3   9   6        6.41       14.50      6.33 o 
  -8   1   7       10.89       11.84      3.45 o 
  -7   1   7       92.32       91.07      5.75 o 
  -6   1   7      231.38      238.18      8.22 o 
  -5   1   7       94.85       95.30      4.92 o 
  -4   1   7        0.03       -1.03      1.28 o 
  -3   1   7     1133.90     1230.13     17.85 o 
  -2   1   7       25.18       29.57      2.85 o 
  -1   1   7     3380.98     3220.22     35.83 o 
   0   1   7       16.35       16.89      0.87 o 
   1   1   7       49.74       50.77      1.39 o 
   2   1   7        6.53        4.54      0.86 o 
   3   1   7     2065.94     2218.05     28.60 o 
   4   1   7       28.87       34.68      2.60 o 
   5   1   7        0.46        2.36      1.55 o 
   6   1   7      155.17      145.34      5.82 o 
   7   1   7        1.91       -0.65      2.41 o 
   8   1   7        1.50       -0.12      2.80 o 
  -8   2   7       29.78       43.29      5.26 o 
  -7   2   7      275.13      262.99      9.38 o 
  -6   2   7        0.92        3.42      2.63 o 
  -5   2   7      107.59      107.03      5.25 o 
  -4   2   7        3.03        2.01      1.57 o 
  -3   2   7       54.30       57.47      2.46 o 
  -2   2   7      497.12      489.30     10.52 o 
  -1   2   7     1334.28     1320.53     15.56 o 
   0   2   7      466.83      467.68      8.20 o 
   1   2   7      471.53      481.42     10.35 o 
   2   2   7      277.10      289.21      4.17 o 
   3   2   7       61.49       63.94      2.32 o 
   4   2   7       16.14       18.55      1.88 o 
   5   2   7        2.01       -0.31      1.65 o 
   6   2   7       17.48       14.06      2.76 o 
   7   2   7       43.67       29.48      3.70 o 
   8   2   7       19.39       28.39      5.97 o 
  -8   3   7       14.93       18.09      4.00 o 
  -7   3   7       99.30      106.11      6.30 o 
  -6   3   7       65.57       72.56      7.96 o 
  -5   3   7        1.02        1.72      1.90 o 
  -4   3   7        0.62       -1.13      1.65 o 
  -3   3   7      109.03      123.67      3.61 o 
  -2   3   7      191.04      196.51      6.17 o 
  -1   3   7      225.52      228.09      3.62 o 
   0   3   7        2.67        3.49      0.80 o 
   1   3   7       75.71       76.82      2.81 o 
   2   3   7        9.68        8.20      1.97 o 
   3   3   7       20.39       24.02      2.17 o 
   4   3   7      106.87      111.84      3.47 o 
   5   3   7        1.64       -1.69      2.62 o 
   6   3   7        6.07        2.87      4.70 o 
   7   3   7        4.39        3.98      2.73 o 
   8   3   7       13.88       16.30      5.60 o 
  -7   4   7       32.84       34.48      4.44 o 
  -6   4   7        2.41        0.02      2.44 o 
  -5   4   7       25.07       24.21      2.92 o 
  -4   4   7       12.12       12.94      2.37 o 
  -3   4   7        4.64        6.16      2.17 o 
  -2   4   7      422.86      424.63     10.11 o 
  -1   4   7      120.48      129.23      4.61 o 
   0   4   7     1512.87     1525.03     27.33 o 
   1   4   7        0.00        0.77      1.46 o 
   2   4   7       75.16       81.90      4.55 o 
   3   4   7       20.70       18.74      1.99 o 
   4   4   7      226.74      230.54      4.93 o 
   5   4   7       48.52       57.92      3.32 o 
   6   4   7        0.51       -0.57      2.21 o 
   7   4   7        1.78        8.83      4.63 o 
  -7   5   7        5.86        1.16      3.03 o 
  -6   5   7       13.35       11.85      3.19 o 
  -5   5   7       62.26       56.88      4.10 o 
  -4   5   7        6.79        2.98      2.24 o 
  -3   5   7        7.79       10.26      3.80 o 
  -2   5   7       21.14       20.36      2.55 o 
  -1   5   7      142.44      154.99      5.26 o 
   0   5   7        3.81        3.47      1.68 o 
   1   5   7       18.72       20.75      3.72 o 
   2   5   7        4.17        2.72      1.94 o 
   3   5   7       20.20       24.29      2.94 o 
   4   5   7      171.11      165.08      5.06 o 
   5   5   7       68.26       74.25      5.13 o 
   6   5   7       10.73        8.70      8.10 o 
   7   5   7        0.05       -3.24      3.66 o 
  -6   6   7        0.17       -0.81      2.71 o 
  -5   6   7       65.90       63.09      8.03 o 
  -4   6   7        0.04       -2.39      2.61 o 
  -3   6   7        6.72        6.37      2.45 o 
  -2   6   7       70.53       69.90      7.89 o 
  -1   6   7      114.86      111.59      4.77 o 
   0   6   7      364.94      348.36      8.55 o 
   1   6   7       43.05       48.09      3.45 o 
   2   6   7       30.84       31.25      3.58 o 
   3   6   7       24.68       28.85      4.92 o 
   4   6   7       20.75       26.28      2.88 o 
   5   6   7      157.98      201.50     17.29 o 
   6   6   7        0.38       23.19      9.71 o 
  -6   7   7       12.23       11.40      3.60 o 
  -5   7   7        2.63        2.38      2.58 o 
  -4   7   7        3.24       10.11      7.34 o 
  -3   7   7        2.85        8.57      4.92 o 
  -2   7   7        1.75        8.91      5.11 o 
  -1   7   7        3.94       11.61      5.43 o 
   0   7   7        3.84       11.16      5.38 o 
   1   7   7        6.35        2.57      5.00 o 
   2   7   7        2.54        3.15      4.87 o 
   3   7   7        1.32        6.06      5.22 o 
   4   7   7       13.83       22.82      3.78 o 
   5   7   7        2.20       19.12     10.23 o 
  -4   8   7       63.12       48.16     10.48 o 
  -3   8   7        0.01       11.52      5.55 o 
  -2   8   7        0.09        4.87      5.35 o 
  -1   8   7       87.02       92.45      8.94 o 
   0   8   7      197.23      192.58     16.67 o 
   1   8   7       11.75       10.36      5.80 o 
   2   8   7        0.22        3.50      5.40 o 
   3   8   7        2.44        4.55      5.62 o 
   4   8   7      135.54      130.78     10.09 o 
  -3   9   7       15.50       16.69      8.78 o 
  -2   9   7       24.06       33.59      7.07 o 
  -1   9   7       45.58       39.51      7.82 o 
   0   9   7        9.08       12.98      6.15 o 
   1   9   7        1.38        3.46      5.75 o 
   2   9   7        1.38       11.96      6.37 o 
   3   9   7        0.04        6.68      6.01 o 
  -8   0   8        3.24       -0.89      3.96 o 
  -7   0   8      158.67      137.40      9.70 o 
  -6   0   8      228.72      220.15     10.93 o 
  -5   0   8      201.76      195.31      9.67 o 
  -4   0   8       27.68       22.43      3.77 o 
  -3   0   8      648.00      654.30     17.53 o 
  -2   0   8      974.21      995.14     23.34 o 
  -1   0   8        0.23        2.81      1.41 o 
   0   0   8     1988.24     1949.97     29.32 o 
   1   0   8        7.70        6.53      1.71 o 
   2   0   8      673.18      647.10     11.14 o 
   3   0   8       54.45       47.85      4.17 o 
   4   0   8        0.79        1.27      1.77 o 
   5   0   8       10.21        6.99      2.94 o 
   6   0   8        4.77        3.92      3.22 o 
   7   0   8      107.82       87.02      7.28 o 
   8   0   8       11.43        8.00      4.60 o 
  -8   1   8        7.67        8.75      3.43 o 
  -7   1   8       37.75       35.15      4.17 o 
  -6   1   8       60.18       71.61      5.92 o 
  -5   1   8       71.46       66.03      4.21 o 
  -4   1   8      181.17      172.20      4.54 o 
  -3   1   8     3894.06     4058.30     53.30 o 
  -2   1   8        9.67        8.53      1.38 o 
  -1   1   8       31.23       21.58      1.20 o 
   0   1   8       32.43       33.96      1.64 o 
   1   1   8      280.40      272.55      5.23 o 
   2   1   8     1429.68     1492.49     27.85 o 
   3   1   8       79.83       89.07      2.48 o 
   4   1   8       40.26       31.49      3.67 o 
   5   1   8       24.02       14.85      2.04 o 
   6   1   8        3.69        1.79      2.16 o 
   7   1   8        1.75       -1.60      2.31 o 
   8   1   8        2.31        9.45      4.82 o 
  -8   2   8        3.88       -0.87      2.87 o 
  -7   2   8        2.63        4.43      2.93 o 
  -6   2   8      146.81      148.78     16.75 o 
  -5   2   8        0.00        0.23      3.56 o 
  -4   2   8       13.14       15.47      2.04 o 
  -3   2   8       12.21       22.32      1.82 o 
  -2   2   8      559.89      598.01     12.34 o 
  -1   2   8      660.96      682.12      8.74 o 
   0   2   8       10.08       12.61      1.16 o 
   1   2   8       44.65       52.94      3.17 o 
   2   2   8      193.22      183.17      3.11 o 
   3   2   8      222.75      233.42      3.97 o 
   4   2   8       69.24       66.20      3.69 o 
   5   2   8       19.90       19.19      3.52 o 
   6   2   8       22.91       27.07      3.26 o 
   7   2   8       29.77       28.23      3.65 o 
   8   2   8        0.01       -3.80      3.94 o 
  -8   3   8        0.05       -1.22      3.20 o 
  -7   3   8       21.35       25.83      3.94 o 
  -6   3   8      335.10      329.21     10.02 o 
  -5   3   8      226.26      213.59      7.39 o 
  -4   3   8        4.45        3.00      1.88 o 
  -3   3   8        0.05       -0.73      1.42 o 
  -2   3   8      161.33      128.80      5.22 o 
  -1   3   8      706.30      689.58      9.00 o 
   0   3   8      331.36      342.15      5.98 o 
   1   3   8      788.78      857.95     13.02 o 
   2   3   8      688.44      664.80     17.80 o 
   3   3   8       93.37       91.77      2.92 o 
   4   3   8       24.97       31.49      2.67 o 
   5   3   8       13.96       12.27      3.56 o 
   6   3   8        2.12       -1.49      3.08 o 
   7   3   8       41.35       32.67      5.40 o 
   8   3   8        2.38        0.48      4.37 o 
  -7   4   8       20.66       23.39      4.05 o 
  -6   4   8        2.06        0.77      2.56 o 
  -5   4   8        0.73        0.83      2.01 o 
  -4   4   8        0.42        0.04      1.77 o 
  -3   4   8        4.42        5.83      2.24 o 
  -2   4   8       26.74       27.58      2.10 o 
  -1   4   8      517.45      504.93     10.20 o 
   0   4   8      704.96      704.60     13.00 o 
   1   4   8     1586.78     1604.44     29.80 o 
   2   4   8       95.07       85.31      4.43 o 
   3   4   8        0.45        0.27      1.76 o 
   4   4   8      379.66      403.32      7.32 o 
   5   4   8      172.77      170.38      5.17 o 
   6   4   8        0.12       -1.34      3.27 o 
   7   4   8        1.84        6.48      4.44 o 
  -7   5   8        7.15        9.36      3.42 o 
  -6   5   8       14.62       10.64      3.25 o 
  -5   5   8        0.17        0.70      2.73 o 
  -4   5   8       34.22       28.54      3.06 o 
  -3   5   8       22.64       26.27      3.93 o 
  -2   5   8      403.54      398.43      7.54 o 
  -1   5   8       10.84        9.73      4.19 o 
   0   5   8      475.73      451.26      9.81 o 
   1   5   8       32.63       36.64      2.99 o 
   2   5   8       18.11       21.02      4.30 o 
   3   5   8      215.03      217.93      9.82 o 
   4   5   8        5.05        3.43      2.07 o 
   5   5   8       15.31       16.26      2.44 o 
   6   5   8        0.11       -0.15      3.60 o 
   7   5   8       11.84        9.54      5.08 o 
  -6   6   8        4.03        1.42      3.62 o 
  -5   6   8        3.28        4.90      3.32 o 
  -4   6   8       33.70       28.07      4.55 o 
  -3   6   8        1.81        2.69      1.79 o 
  -2   6   8      232.82      229.22      7.10 o 
  -1   6   8      291.33      259.20      7.42 o 
   0   6   8       60.32       65.65      5.71 o 
   1   6   8       10.31       13.13      2.46 o 
   2   6   8       27.49       25.67      3.19 o 
   3   6   8        2.58        2.14      2.52 o 
   4   6   8      403.00      401.41      9.85 o 
   5   6   8       76.32       81.49     13.18 o 
   6   6   8        5.18        6.18      9.88 o 
  -5   7   8       28.54       24.11      5.92 o 
  -4   7   8       48.39       57.24     10.60 o 
  -3   7   8       12.76       16.38      6.05 o 
  -2   7   8        1.09        4.87      4.91 o 
  -1   7   8        5.21        7.36      8.61 o 
   0   7   8       15.02       16.18      7.77 o 
   1   7   8        0.04       -2.47      4.73 o 
   2   7   8        1.31       -3.12      4.76 o 
   3   7   8        1.31       -1.42      4.75 o 
   4   7   8      334.04      318.13     13.72 o 
   5   7   8       92.95      107.44     15.12 o 
  -4   8   8        1.35       11.35      7.86 o 
  -3   8   8       15.98       21.85      7.71 o 
  -2   8   8       20.42       25.66      6.34 o 
  -1   8   8        0.64        4.57      5.52 o 
   0   8   8      100.37      115.78     11.31 o 
   1   8   8        7.70       16.37      6.02 o 
   2   8   8        3.01        2.23      5.30 o 
   3   8   8       36.67       42.32      7.38 o 
   4   8   8       13.30       16.66      6.28 o 
  -3   9   8        2.04        5.69      8.29 o 
  -2   9   8       14.30       24.16      6.92 o 
  -1   9   8       22.69       48.97      7.85 o 
   0   9   8        6.42       16.45      6.41 o 
   1   9   8        0.14        2.50      5.83 o 
   2   9   8        7.26       14.38      6.59 o 
  -8   1   9       10.15       14.29      3.75 o 
  -7   1   9       79.80       89.69      5.89 o 
  -6   1   9       13.30       17.41      3.22 o 
  -5   1   9        7.58        9.65      2.64 o 
  -4   1   9       24.80       28.88      2.94 o 
  -3   1   9      420.39      423.51      7.78 o 
  -2   1   9      247.68      255.73      5.17 o 
  -1   1   9      140.29      126.74      2.66 o 
   0   1   9       57.92       51.04      1.50 o 
   1   1   9      145.82      151.77      3.69 o 
   2   1   9       72.52       87.31      2.41 o 
   3   1   9      187.95      203.04      3.77 o 
   4   1   9        0.29        0.52      1.03 o 
   5   1   9        1.75        2.66      1.61 o 
   6   1   9      118.14      122.45      5.41 o 
   7   1   9       17.37       12.96      2.99 o 
   8   1   9        3.61       15.00      4.99 o 
  -8   2   9        8.08        7.83      3.46 o 
  -7   2   9       15.59       15.17      3.53 o 
  -6   2   9       63.33       68.24      6.20 o 
  -5   2   9        2.53        1.42      2.09 o 
  -4   2   9       50.37       51.81      2.95 o 
  -3   2   9       32.26       31.18      2.08 o 
  -2   2   9       16.02       20.27      1.84 o 
  -1   2   9       24.45       26.31      1.34 o 
   0   2   9       24.31       24.50      1.52 o 
   1   2   9      767.60      855.56     20.28 o 
   2   2   9     1125.25     1195.56     14.67 o 
   3   2   9       65.90       69.47      2.33 o 
   4   2   9       19.55       25.27      2.06 o 
   5   2   9        6.38        7.91      1.86 o 
   6   2   9        5.06        1.02      2.12 o 
   7   2   9        0.25       -4.00      3.25 o 
   8   2   9        0.30        4.91      4.42 o 
  -8   3   9        0.07        2.17      3.28 o 
  -7   3   9       72.40       85.40      8.22 o 
  -6   3   9      119.91      119.65      6.23 o 
  -5   3   9       29.74       27.58      3.30 o 
  -4   3   9       17.15       16.98      2.32 o 
  -3   3   9        3.98        3.17      1.58 o 
  -2   3   9     1845.75     1736.26     22.30 o 
  -1   3   9      642.38      666.51      8.85 o 
   0   3   9       35.09       34.63      1.75 o 
   1   3   9      228.19      227.25      4.89 o 
   2   3   9      743.39      724.31     15.47 o 
   3   3   9      208.77      219.25      4.50 o 
   4   3   9        1.61        0.07      2.05 o 
   5   3   9      122.05      120.80      5.66 o 
   6   3   9       24.58       13.79     11.43 o 
   7   3   9        8.94       13.57      4.67 o 
  -7   4   9        5.50        3.86      3.01 o 
  -6   4   9        2.04        3.01      4.31 o 
  -5   4   9        0.11        0.27      2.01 o 
  -4   4   9        9.55        8.57      2.23 o 
  -3   4   9        6.72        9.01      2.29 o 
  -2   4   9      281.73      283.76      7.13 o 
  -1   4   9     1281.34     1228.61     16.11 o 
   0   4   9      552.10      573.23      8.51 o 
   1   4   9      265.58      300.41      8.40 o 
   2   4   9        0.34        0.13      1.70 o 
   3   4   9        0.08        1.85      1.60 o 
   4   4   9      300.37      310.10      7.58 o 
   5   4   9       57.70       55.44      4.08 o 
   6   4   9        1.69        5.29      3.59 o 
   7   4   9       16.65       20.87      5.54 o 
  -7   5   9        3.98        5.54      3.18 o 
  -6   5   9        1.49        0.09      2.66 o 
  -5   5   9      198.20      169.76      6.42 o 
  -4   5   9       14.84       17.90      2.75 o 
  -3   5   9        0.74        0.44      1.66 o 
  -2   5   9      194.39      183.59      4.94 o 
  -1   5   9        0.22        1.46      2.31 o 
   0   5   9       59.33       61.34      5.62 o 
   1   5   9       84.32       90.52      4.44 o 
   2   5   9       31.62       34.03      3.16 o 
   3   5   9      120.15      119.73      5.37 o 
   4   5   9       39.31       39.00      4.23 o 
   5   5   9       14.64       14.08      4.19 o 
   6   5   9        0.43       -3.35      3.26 o 
   7   5   9        0.17       -0.41      4.33 o 
  -6   6   9       18.51       14.85      3.69 o 
  -5   6   9       64.20       59.69      5.83 o 
  -4   6   9        1.27        1.99      3.09 o 
  -3   6   9        0.53       -1.04      1.76 o 
  -2   6   9        3.96        4.22      3.23 o 
  -1   6   9     1486.53     1414.60     24.28 o 
   0   6   9       11.04       13.41      2.65 o 
   1   6   9        3.40       -0.09      1.93 o 
   2   6   9        1.26        3.72      2.24 o 
   3   6   9        8.72        9.72      2.84 o 
   4   6   9      518.49      484.33     12.07 o 
   5   6   9       40.34       37.10      5.39 o 
   6   6   9        0.30        2.97     10.08 o 
  -5   7   9        1.25        7.18      2.78 o 
  -4   7   9        0.07       10.24      7.09 o 
  -3   7   9        2.35       11.62      5.00 o 
  -2   7   9       15.67       22.79      5.73 o 
  -1   7   9       78.83      102.18      8.86 o 
   0   7   9      241.13      223.05     11.20 o 
   1   7   9        0.04        0.05      5.01 o 
   2   7   9        0.19        6.19      5.20 o 
   3   7   9       94.93       99.03      8.69 o 
   4   7   9       21.90       34.96      6.62 o 
   5   7   9       31.23       39.07     11.67 o 
  -4   8   9       24.10       25.95      9.22 o 
  -3   8   9        4.99       10.54      5.44 o 
  -2   8   9       37.49       48.06      7.42 o 
  -1   8   9        1.14       15.99      6.09 o 
   0   8   9       32.14       44.21      7.38 o 
   1   8   9        2.64        8.68      5.54 o 
   2   8   9        7.84       12.17      6.08 o 
   3   8   9        5.25       12.49      6.20 o 
   4   8   9       36.89       37.19      8.14 o 
  -2   9   9       18.92       26.99      6.98 o 
  -1   9   9       53.95       73.34      9.45 o 
   0   9   9        0.28        4.61      6.95 o 
   1   9   9        1.93        8.24      6.05 o 
   2   9   9        0.01       10.61      6.32 o 
  -8   0  10       14.64        9.02      4.87 o 
  -7   0  10       22.00       17.03      5.10 o 
  -6   0  10        7.08        5.67      3.77 o 
  -5   0  10       14.17       11.96      3.74 o 
  -4   0  10      391.79      426.89     14.03 o 
  -3   0  10     1882.38     1951.61     43.94 o 
  -2   0  10      117.55      125.98      5.83 o 
  -1   0  10       13.02       19.60      2.78 o 
   0   0  10      150.06      139.04      3.40 o 
   1   0  10        1.89        3.11      1.74 o 
   2   0  10      382.76      432.51      8.07 o 
   3   0  10       72.97       54.53      6.45 o 
   4   0  10       97.02      111.28      7.07 o 
   5   0  10       22.84       22.85      2.87 o 
   6   0  10      102.08       94.06      6.73 o 
   7   0  10       13.34        9.36      4.06 o 
  -8   1  10        0.36       -2.75      2.69 o 
  -7   1  10       19.34       23.51      3.85 o 
  -6   1  10        8.60        5.38      3.47 o 
  -5   1  10        8.68        8.74      2.48 o 
  -4   1  10      183.31      199.85      5.14 o 
  -3   1  10      131.50      164.24      4.41 o 
  -2   1  10       30.18       34.07      2.11 o 
  -1   1  10       14.64       14.14      0.99 o 
   0   1  10      340.94      377.33      5.29 o 
   1   1  10       14.80       14.06      1.56 o 
   2   1  10       98.49      109.38      2.27 o 
   3   1  10        4.56        6.29      1.84 o 
   4   1  10        5.47        1.20      1.18 o 
   5   1  10        0.81       -1.29      1.53 o 
   6   1  10      502.77      457.47     10.85 o 
   7   1  10        6.47        7.31      3.90 o 
  -8   2  10      107.01      121.41      7.28 o 
  -7   2  10      148.71      152.85      7.36 o 
  -6   2  10       46.03       38.88      4.13 o 
  -5   2  10        0.14        1.98      2.22 o 
  -4   2  10        1.76        6.19      1.86 o 
  -3   2  10       92.21      106.13      3.70 o 
  -2   2  10       10.86       15.44      1.72 o 
  -1   2  10      311.45      302.25      7.24 o 
   0   2  10     2574.41     2470.81     63.52 o 
   1   2  10      706.04      705.53     11.20 o 
   2   2  10       75.91       76.71      2.59 o 
   3   2  10       19.59       22.35      1.53 o 
   4   2  10       43.94       48.59      2.29 o 
   5   2  10        7.18        4.59      1.64 o 
   6   2  10        0.79       -0.01      2.38 o 
   7   2  10        0.66        1.60      3.20 o 
   8   2  10        9.08       11.59      4.85 o 
  -8   3  10        3.67        9.04      6.19 o 
  -7   3  10       19.94       19.70      3.73 o 
  -6   3  10      151.93      168.11      7.30 o 
  -5   3  10        1.69        5.49      2.57 o 
  -4   3  10      114.21      122.74      4.54 o 
  -3   3  10        3.89        5.18      1.64 o 
  -2   3  10       17.31       20.13      1.91 o 
  -1   3  10       35.68       34.21      1.60 o 
   0   3  10       41.81       42.20      2.00 o 
   1   3  10        0.42        0.60      1.47 o 
   2   3  10        3.10        3.15      1.29 o 
   3   3  10       65.84       80.09      2.82 o 
   4   3  10      150.98      152.01      4.45 o 
   5   3  10        5.68        4.19      1.97 o 
   6   3  10        1.48       -0.67      3.85 o 
   7   3  10        9.98       12.08      4.65 o 
  -7   4  10       64.72       62.49      5.48 o 
  -6   4  10       14.32       16.51      3.36 o 
  -5   4  10      162.22      130.48      5.26 o 
  -4   4  10       22.53       17.66      2.58 o 
  -3   4  10       51.76       54.82      3.56 o 
  -2   4  10      676.47      651.87      8.62 o 
  -1   4  10      233.76      226.27      4.87 o 
   0   4  10        1.49        4.97      1.69 o 
   1   4  10      346.34      347.97     10.48 o 
   2   4  10      386.83      380.00     10.20 o 
   3   4  10       56.23       58.01      3.67 o 
   4   4  10       11.74        7.36      2.10 o 
   5   4  10        2.59       -2.84      3.76 o 
   6   4  10        9.17        7.27      3.30 o 
   7   4  10        5.34       12.47      4.83 o 
  -7   5  10       48.55       39.82      6.51 o 
  -6   5  10       91.33       87.23     10.54 o 
  -5   5  10        1.01        1.83      2.45 o 
  -4   5  10       60.13       52.88      3.76 o 
  -3   5  10        0.03        1.34      1.78 o 
  -2   5  10      137.25      130.31      4.31 o 
  -1   5  10        0.04        0.30      2.77 o 
   0   5  10       33.62       29.92      2.92 o 
   1   5  10        8.08        6.52      2.10 o 
   2   5  10      181.19      177.17      7.27 o 
   3   5  10        9.84        9.75      2.80 o 
   4   5  10      137.35      143.79      6.39 o 
   5   5  10      176.14      185.78      8.93 o 
   6   5  10        1.53        1.09      2.79 o 
   7   5  10        4.51        4.98      5.05 o 
  -6   6  10       20.48       18.03      3.83 o 
  -5   6  10        3.83        4.79      3.52 o 
  -4   6  10        2.27        5.17      1.88 o 
  -3   6  10        1.39        3.61      3.42 o 
  -2   6  10        0.00        3.41      4.72 o 
  -1   6  10     1364.35     1310.95     22.94 o 
   0   6  10       10.75        6.44      3.13 o 
   1   6  10        5.37        4.55      3.14 o 
   2   6  10        0.80       -0.27      2.19 o 
   3   6  10        1.30       -0.53      2.50 o 
   4   6  10       16.00       21.15      3.69 o 
   5   6  10       27.37       27.06     10.68 o 
   6   6  10        1.05       -5.70      9.17 o 
  -5   7  10        0.83        4.14      2.73 o 
  -4   7  10       27.97       34.75      8.88 o 
  -3   7  10        0.68        6.00      4.82 o 
  -2   7  10      119.52      120.04      9.04 o 
  -1   7  10        1.20        5.98      5.44 o 
   0   7  10       12.42       22.29      6.12 o 
   1   7  10       11.92       15.37      5.64 o 
   2   7  10        0.48        1.12      4.95 o 
   3   7  10       15.11       17.17      6.39 o 
   4   7  10      149.02      141.97     10.19 o 
   5   7  10       78.05      105.42     15.81 o 
  -4   8  10        0.36        5.50      7.59 o 
  -3   8  10        6.49       17.27      5.75 o 
  -2   8  10       18.87       32.00      9.05 o 
  -1   8  10      173.72      173.76     15.46 o 
   0   8  10       37.84       43.81      7.49 o 
   1   8  10        2.34        7.73      5.55 o 
   2   8  10        1.60        4.08      5.65 o 
   3   8  10       51.23       50.57      7.93 o 
   4   8  10        0.82        7.77      6.37 o 
  -2   9  10       29.53       43.95      7.74 o 
  -1   9  10       96.23      112.84     10.84 o 
   0   9  10        2.33       11.37      6.36 o 
   1   9  10        0.28        5.28      5.85 o 
   2   9  10        6.01       13.84      6.68 o 
  -8   1  11        2.86        3.93      3.17 o 
  -7   1  11        8.73        6.10      3.09 o 
  -6   1  11       20.69       16.36      3.23 o 
  -5   1  11        5.11        8.10      2.55 o 
  -4   1  11        9.05       11.12      1.90 o 
  -3   1  11      521.10      512.92      9.07 o 
  -2   1  11       37.92       46.14      3.28 o 
  -1   1  11       37.57       38.43      1.45 o 
   0   1  11      754.42      799.14     12.65 o 
   1   1  11      167.05      177.88      6.43 o 
   2   1  11      142.10      167.59      3.36 o 
   3   1  11      131.38      114.69      8.48 o 
   4   1  11       64.66       63.43      2.45 o 
   5   1  11       11.66       11.79      2.06 o 
   6   1  11       34.76       31.38      2.87 o 
   7   1  11        8.85       -0.13      3.45 o 
  -8   2  11       16.27       25.29      4.44 o 
  -7   2  11       23.80       24.89      7.34 o 
  -6   2  11        5.01        1.69      2.57 o 
  -5   2  11       10.60        8.27      2.59 o 
  -4   2  11       46.18       51.81      3.02 o 
  -3   2  11      540.74      550.10      9.85 o 
  -2   2  11      304.17      310.76      5.40 o 
  -1   2  11        0.01       -0.03      0.48 o 
   0   2  11      838.86      888.67     17.73 o 
   1   2  11      247.74      251.26      5.38 o 
   2   2  11      192.37      209.74      3.83 o 
   3   2  11       10.97       15.91      1.39 o 
   4   2  11       58.88       60.85      2.54 o 
   5   2  11        7.76        7.57      1.86 o 
   6   2  11        5.26        8.40      2.87 o 
   7   2  11        1.64       -0.49      3.51 o 
  -8   3  11       29.61       27.50      4.55 o 
  -7   3  11       49.13       55.51      5.02 o 
  -6   3  11      103.41       94.61      5.74 o 
  -5   3  11        0.01       -2.63      2.82 o 
  -4   3  11       26.89       36.54      2.91 o 
  -3   3  11        0.84        2.35      1.55 o 
  -2   3  11      121.79      117.29      3.02 o 
  -1   3  11       48.70       45.94      1.85 o 
   0   3  11      326.84      358.86      6.64 o 
   1   3  11       81.23       92.15      3.36 o 
   2   3  11       23.99       24.68      2.94 o 
   3   3  11      276.52      294.84      5.48 o 
   4   3  11       21.98       24.82      2.47 o 
   5   3  11       21.05       28.34      7.58 o 
   6   3  11        0.25        0.64      4.41 o 
   7   3  11        5.22       13.03      4.50 o 
  -7   4  11       96.61       97.86      6.39 o 
  -6   4  11      114.10      100.82      6.01 o 
  -5   4  11        1.23        1.36      3.61 o 
  -4   4  11        3.88        0.94      2.09 o 
  -3   4  11        4.78        6.45      1.74 o 
  -2   4  11       70.15       68.79      2.37 o 
  -1   4  11       97.36       90.99      2.71 o 
   0   4  11        3.07        2.45      1.10 o 
   1   4  11       10.79        9.91      1.56 o 
   2   4  11        0.00       -0.83      1.82 o 
   3   4  11      118.12      121.51      4.20 o 
   4   4  11       85.46       95.33      5.83 o 
   5   4  11       28.30       32.32      6.71 o 
   6   4  11        3.39       -2.55      3.72 o 
   7   4  11       12.12       17.38      5.06 o 
  -7   5  11       22.45       29.42      8.67 o 
  -6   5  11       54.33       53.06      4.82 o 
  -5   5  11        5.96        5.68      2.58 o 
  -4   5  11       38.49       37.19      3.43 o 
  -3   5  11       76.80       83.98      3.83 o 
  -2   5  11      591.87      566.30      9.86 o 
  -1   5  11       36.83       38.65      4.27 o 
   0   5  11       10.22        9.92      2.28 o 
   1   5  11       24.16       24.85      4.15 o 
   2   5  11       28.17       29.10      3.26 o 
   3   5  11       17.75       25.20      3.46 o 
   4   5  11     1080.64     1064.81     20.29 o 
   5   5  11       22.51       23.86      4.00 o 
   6   5  11        0.01       -0.93      4.07 o 
  -6   6  11        2.64       -3.91      2.61 o 
  -5   6  11        1.24        6.47      2.65 o 
  -4   6  11       11.44       12.87      2.26 o 
  -3   6  11        1.65        3.33      1.88 o 
  -2   6  11      124.56      120.48      5.65 o 
  -1   6  11       26.89       32.52      5.51 o 
   0   6  11       72.16       72.18      4.49 o 
   1   6  11       17.18       11.71      2.73 o 
   2   6  11        2.26       -0.51      3.44 o 
   3   6  11      319.90      305.29      9.06 o 
   4   6  11       36.04       38.79      9.07 o 
   5   6  11        0.34       -5.33      3.56 o 
   6   6  11        0.00       -7.95      9.64 o 
  -5   7  11        0.03        0.16      2.07 o 
  -4   7  11        0.06        0.96      2.72 o 
  -3   7  11        3.67        7.77      5.10 o 
  -2   7  11       15.03       25.36     13.56 o 
  -1   7  11      377.54      359.77     14.57 o 
   0   7  11        0.57        0.03      6.71 o 
   1   7  11        2.31       -2.88      4.98 o 
   2   7  11        5.84        3.89      5.31 o 
   3   7  11        1.66        8.80      7.18 o 
   4   7  11        0.47       -4.01      7.18 o 
   5   7  11        1.29       10.88     11.01 o 
  -4   8  11        0.00        7.01      8.19 o 
  -3   8  11        4.44        2.12      7.88 o 
  -2   8  11      118.06      123.08      9.61 o 
  -1   8  11       44.69       47.14      7.69 o 
   0   8  11        7.20        8.37      5.83 o 
   1   8  11        4.29        8.16      5.64 o 
   2   8  11        3.72       11.44      6.00 o 
   3   8  11       69.90       70.50      8.74 o 
   4   8  11        2.92        9.79      6.26 o 
  -2   9  11        0.66       11.74      7.21 o 
  -1   9  11      119.29      139.27     11.43 o 
   0   9  11        0.65       11.41      6.44 o 
   1   9  11        0.08        7.14      6.34 o 
   2   9  11        0.00        5.34      6.65 o 
  -8   0  12        7.65        6.03      4.50 o 
  -7   0  12       16.09       16.07      4.98 o 
  -6   0  12       19.22       14.98      4.34 o 
  -5   0  12        3.79        5.53      3.35 o 
  -4   0  12       90.41       88.12      6.35 o 
  -3   0  12      442.41      471.96     14.13 o 
  -2   0  12       75.14       65.31      3.26 o 
  -1   0  12       83.78       69.43      2.84 o 
   0   0  12      238.83      265.63      9.12 o 
   1   0  12      290.13      312.88     10.14 o 
   2   0  12       10.09       13.31      2.70 o 
   3   0  12       74.98       74.53      4.46 o 
   4   0  12       76.92       77.60      3.96 o 
   5   0  12      224.48      197.51     10.62 o 
   6   0  12       95.21       91.18      6.45 o 
  -8   1  12       15.79       20.88      4.20 o 
  -7   1  12        8.96        8.16      3.16 o 
  -6   1  12       11.20        9.66      2.97 o 
  -5   1  12       14.47        7.77      2.62 o 
  -4   1  12      114.21      131.22      4.28 o 
  -3   1  12      127.18      142.40      4.24 o 
  -2   1  12       38.32       30.53      1.83 o 
  -1   1  12       42.37       48.79      1.72 o 
   0   1  12      549.17      587.38      7.80 o 
   1   1  12      393.36      444.74      9.16 o 
   2   1  12        9.35        6.28      1.14 o 
   3   1  12       29.98       30.14      1.54 o 
   4   1  12       15.22       14.12      1.85 o 
   5   1  12      248.70      216.31      4.89 o 
   6   1  12       51.84       49.19      4.12 o 
  -8   2  12        7.60        9.87      3.63 o 
  -7   2  12        2.03        3.75      5.92 o 
  -6   2  12        6.25        9.51      3.01 o 
  -5   2  12        7.47        8.48      2.68 o 
  -4   2  12       84.08       91.64      3.87 o 
  -3   2  12       35.64       44.82      2.77 o 
  -2   2  12       11.98       10.88      1.15 o 
  -1   2  12        4.14        3.11      0.87 o 
   0   2  12      186.00      170.13      6.15 o 
   1   2  12      544.84      621.18     10.46 o 
   2   2  12      371.77      396.46      5.96 o 
   3   2  12        0.19        1.23      1.14 o 
   4   2  12       57.91       57.49      2.51 o 
   5   2  12       45.41       39.04      3.53 o 
   6   2  12       31.54       25.42      3.50 o 
   7   2  12       10.15        5.25      3.73 o 
  -7   3  12       19.69       25.26      3.98 o 
  -6   3  12       54.35       54.19      4.68 o 
  -5   3  12       33.43       24.40      3.32 o 
  -4   3  12       99.54       96.95      4.25 o 
  -3   3  12      149.18      144.18      5.83 o 
  -2   3  12      342.00      347.98      5.84 o 
  -1   3  12       10.06       10.13      1.21 o 
   0   3  12        3.43        4.31      1.16 o 
   1   3  12       87.74       92.04      3.21 o 
   2   3  12      444.45      471.00      7.09 o 
   3   3  12       36.07       36.95      2.11 o 
   4   3  12      892.70      888.18     17.41 o 
   5   3  12       39.04       46.51      3.97 o 
   6   3  12        0.80        0.61      2.52 o 
   7   3  12        1.71        1.51      3.83 o 
  -7   4  12        0.01       -1.07      2.74 o 
  -6   4  12        4.29        6.30      2.93 o 
  -5   4  12       27.43       26.09      4.91 o 
  -4   4  12        3.81        1.60      2.22 o 
  -3   4  12        1.96        0.42      2.08 o 
  -2   4  12       15.05       15.75      1.45 o 
  -1   4  12      160.81      156.94      3.98 o 
   0   4  12       10.35       11.52      2.29 o 
   1   4  12      140.78      136.92      4.01 o 
   2   4  12       74.42       77.90      3.49 o 
   3   4  12      110.51      106.78      5.67 o 
   4   4  12      617.25      644.55     23.79 o 
   5   4  12       29.89       13.82     23.72 o 
   6   4  12        8.91        7.11      7.06 o 
   7   4  12        3.28        5.63      4.45 o 
  -7   5  12       21.75       24.00      4.34 o 
  -6   5  12       43.21       32.62      4.26 o 
  -5   5  12       26.51       28.76      3.36 o 
  -4   5  12       47.99       45.41      3.15 o 
  -3   5  12        2.32        0.33      2.51 o 
  -2   5  12       27.92       34.44      2.74 o 
  -1   5  12       67.22       73.20      4.38 o 
   0   5  12        0.53        0.99      1.93 o 
   1   5  12        1.02       -0.32      1.95 o 
   2   5  12      127.84      110.21      5.22 o 
   3   5  12       31.74       32.95      5.60 o 
   4   5  12      158.46      176.98      7.95 o 
   5   5  12       17.38       14.76      3.78 o 
   6   5  12        9.76        4.69      4.47 o 
  -6   6  12        7.40       18.64      4.03 o 
  -5   6  12        9.88        7.83      2.25 o 
  -4   6  12        1.87        4.76      1.98 o 
  -3   6  12       10.52       12.55      2.35 o 
  -2   6  12       44.57       51.72      4.21 o 
  -1   6  12       28.02       30.20      6.33 o 
   0   6  12       68.54       62.69      4.27 o 
   1   6  12       63.77       58.06      6.39 o 
   2   6  12        1.62        3.58      2.51 o 
   3   6  12      216.62      195.47      7.35 o 
   4   6  12       13.47       11.63      3.40 o 
   5   6  12        6.04        5.23      4.03 o 
   6   6  12        0.15        3.19     11.03 o 
  -5   7  12        0.04        0.94      2.13 o 
  -4   7  12        4.74        5.37      3.33 o 
  -3   7  12        0.60        3.02      3.06 o 
  -2   7  12      728.75      661.88     14.58 o 
  -1   7  12       33.13       45.03      7.12 o 
   0   7  12       32.72       40.21     11.37 o 
   1   7  12       19.28       15.58      5.98 o 
   2   7  12        1.84        2.93      5.18 o 
   3   7  12       41.46       47.46      7.54 o 
   4   7  12       13.11       13.30      6.00 o 
   5   7  12        0.68      -10.73     10.14 o 
  -4   8  12        0.38        5.11      7.85 o 
  -3   8  12       11.47       17.65      9.06 o 
  -2   8  12       54.67       66.78     15.62 o 
  -1   8  12      251.81      208.31     11.81 o 
   0   8  12        2.15        5.11      8.98 o 
   1   8  12        6.55        5.97      5.86 o 
   2   8  12        3.48        8.44      5.80 o 
   3   8  12       21.76       24.68      7.19 o 
   4   8  12        5.14       10.82      6.40 o 
  -2   9  12        3.09       10.40      6.62 o 
  -1   9  12        0.02        2.96      6.05 o 
   0   9  12        0.25        5.10      6.30 o 
   1   9  12        0.87        8.37      6.14 o 
  -8   1  13        0.56       -3.86      2.57 o 
  -7   1  13        0.22       -3.62      2.41 o 
  -6   1  13        4.75        6.00      2.83 o 
  -5   1  13       16.29       12.15      3.17 o 
  -4   1  13      109.49      112.16      4.99 o 
  -3   1  13        8.17        7.30      1.75 o 
  -2   1  13       26.45       31.22      1.55 o 
  -1   1  13      248.32      264.12      4.03 o 
   0   1  13        6.68        9.46      1.00 o 
   1   1  13       27.78       30.83      2.23 o 
   2   1  13       13.06       10.58      1.87 o 
   3   1  13        0.05       -1.32      0.98 o 
   4   1  13       36.18       36.99      2.00 o 
   5   1  13        0.39        2.22      2.37 o 
   6   1  13       20.49       15.26      2.98 o 
  -8   2  13        4.47        1.80      3.18 o 
  -7   2  13       14.56       14.70      3.55 o 
  -6   2  13       18.51        9.91      5.10 o 
  -5   2  13       29.72       26.03      3.32 o 
  -4   2  13        1.67        3.14      1.78 o 
  -3   2  13       39.56       43.67      2.78 o 
  -2   2  13       22.19       27.10      1.52 o 
  -1   2  13       62.03       55.21      2.10 o 
   0   2  13      620.76      702.99     11.48 o 
   1   2  13      391.66      418.03      7.97 o 
   2   2  13       35.01       40.29      2.58 o 
   3   2  13        6.79        4.45      1.21 o 
   4   2  13      212.43      215.13      5.63 o 
   5   2  13       48.70       47.24      3.27 o 
   6   2  13       42.74       36.99      3.87 o 
  -7   3  13        0.27        0.00      2.83 o 
  -6   3  13        2.16        1.17      2.89 o 
  -5   3  13      106.22       95.81      6.05 o 
  -4   3  13       50.07       61.72      3.63 o 
  -3   3  13       25.73       29.90      2.21 o 
  -2   3  13       25.89       28.31      1.75 o 
  -1   3  13        5.08        5.65      1.07 o 
   0   3  13        0.31       -0.42      0.99 o 
   1   3  13      221.80      218.49      5.23 o 
   2   3  13      200.09      202.58      4.01 o 
   3   3  13      606.41      610.33     11.53 o 
   4   3  13        9.21        6.69      2.59 o 
   5   3  13      114.19      113.49      5.65 o 
   6   3  13        0.05        3.49      2.69 o 
   7   3  13        0.60        2.98      4.03 o 
  -7   4  13       25.11       27.00      4.28 o 
  -6   4  13       14.07       15.52      3.41 o 
  -5   4  13       78.78       70.53      5.03 o 
  -4   4  13       62.72       66.82      5.10 o 
  -3   4  13      143.96      151.07      3.64 o 
  -2   4  13        6.46        6.79      1.49 o 
  -1   4  13      116.76      118.49      3.53 o 
   0   4  13        6.21        5.21      1.72 o 
   1   4  13       26.25       29.49      2.88 o 
   2   4  13      396.34      403.56      8.31 o 
   3   4  13      415.93      407.46     12.14 o 
   4   4  13      124.80      132.56      6.81 o 
   5   4  13       26.64       26.81      5.38 o 
   6   4  13        2.26       -2.46      8.67 o 
   7   4  13        3.41       21.92      5.74 o 
  -6   5  13       96.60       86.83      8.13 o 
  -5   5  13        0.06        2.70      2.61 o 
  -4   5  13        3.59        2.60      1.83 o 
  -3   5  13       35.33       31.07      3.06 o 
  -2   5  13     1972.74     1872.22     25.06 o 
  -1   5  13      216.63      200.97      7.96 o 
   0   5  13       12.76       12.00      3.70 o 
   1   5  13        1.70        0.21      3.58 o 
   2   5  13      149.76      149.12      9.67 o 
   3   5  13       85.76       79.34     10.66 o 
   4   5  13        8.63        7.13      3.35 o 
   5   5  13       14.68        8.26      4.09 o 
   6   5  13        3.69        2.43      4.45 o 
  -6   6  13        9.53        9.86      3.61 o 
  -5   6  13        0.07        2.90      2.56 o 
  -4   6  13       15.43       14.08      2.31 o 
  -3   6  13       35.32       36.97      3.80 o 
  -2   6  13        7.46       10.15      3.88 o 
  -1   6  13      160.82      163.10      6.41 o 
   0   6  13        1.46        1.47      2.36 o 
   1   6  13        8.78        8.79      2.73 o 
   2   6  13       49.50       50.16      4.27 o 
   3   6  13        1.30       -0.05      2.66 o 
   4   6  13        5.71       -0.61      6.18 o 
   5   6  13        0.14       -3.27      3.71 o 
   6   6  13        0.64       -1.59      4.48 o 
  -5   7  13        2.38        1.63      3.75 o 
  -4   7  13        2.29        2.28      3.35 o 
  -3   7  13       16.33       18.97      4.84 o 
  -2   7  13       47.06       61.30      5.26 o 
  -1   7  13       68.06       70.10      5.84 o 
   0   7  13        2.51       11.20      5.67 o 
   1   7  13        2.66        3.34      5.04 o 
   2   7  13       22.09       21.95      6.03 o 
   3   7  13      233.06      233.29     19.67 o 
   4   7  13        0.73       -4.81      5.50 o 
   5   7  13        0.33       -8.48     10.68 o 
  -4   8  13        0.19       11.81      8.04 o 
  -3   8  13       16.39       20.32      8.56 o 
  -2   8  13       36.39       46.25     13.65 o 
  -1   8  13       26.36       39.18      7.45 o 
   0   8  13        1.97       -0.68      5.59 o 
   1   8  13        6.68        5.39      5.88 o 
   2   8  13        0.86        3.97      5.50 o 
   3   8  13       27.02       24.21      8.16 o 
  -1   9  13        2.61       16.88      7.99 o 
   0   9  13       13.40       20.55      7.94 o 
   1   9  13        4.98       15.60      6.73 o 
  -8   0  14       25.12       28.06      6.20 o 
  -7   0  14        2.38        0.69      3.62 o 
  -6   0  14        5.23        5.83      3.98 o 
  -5   0  14        6.96       11.53      3.90 o 
  -4   0  14       10.15        7.60      3.19 o 
  -3   0  14       77.48       70.54      5.18 o 
  -2   0  14        6.82        5.95      1.62 o 
  -1   0  14     1017.49     1019.22     17.20 o 
   0   0  14     7593.13     8257.11    120.51 o 
   1   0  14     1670.90     1714.79     39.91 o 
   2   0  14       52.03       55.66      4.60 o 
   3   0  14       74.84       67.85      7.13 o 
   4   0  14       28.40       31.17      2.58 o 
   5   0  14      256.63      220.41     11.62 o 
   6   0  14        7.30       -1.25      4.19 o 
  -8   1  14        0.62       -1.76      5.46 o 
  -7   1  14        7.25       12.30      4.58 o 
  -6   1  14        3.77        7.06      3.20 o 
  -5   1  14       21.28       15.35      2.92 o 
  -4   1  14       15.78       14.06      2.54 o 
  -3   1  14       16.13       17.56      2.47 o 
  -2   1  14       14.16       17.61      1.49 o 
  -1   1  14       41.59       49.11      1.87 o 
   0   1  14      183.12      196.94      3.77 o 
   1   1  14       37.23       43.92      2.70 o 
   2   1  14       25.34       21.09      2.88 o 
   3   1  14      338.10      327.08      6.01 o 
   4   1  14       78.15       74.52      3.37 o 
   5   1  14       36.13       31.78      3.83 o 
   6   1  14       91.46       93.70      8.71 o 
  -8   2  14        3.57        7.92      3.54 o 
  -7   2  14       12.06        7.33      3.30 o 
  -6   2  14        0.74       -1.74      2.35 o 
  -5   2  14       13.10       14.63      3.09 o 
  -4   2  14      188.68      185.60      5.51 o 
  -3   2  14       76.62       76.61      3.53 o 
  -2   2  14       34.83       30.27      1.89 o 
  -1   2  14       73.55       71.28      2.32 o 
   0   2  14      290.30      318.17      8.87 o 
   1   2  14      350.40      357.99      7.30 o 
   2   2  14       95.97       98.76      4.18 o 
   3   2  14     1176.47     1208.96     42.25 o 
   4   2  14      202.91      208.99      5.57 o 
   5   2  14       11.57        8.49      2.20 o 
   6   2  14       27.62       36.64      6.26 o 
  -7   3  14        0.27        4.33      3.94 o 
  -6   3  14       33.36       30.70      5.65 o 
  -5   3  14       14.15       12.98      2.95 o 
  -4   3  14      287.41      259.74      6.80 o 
  -3   3  14       35.80       42.28      2.47 o 
  -2   3  14       52.42       56.87      3.96 o 
  -1   3  14        6.00        7.62      1.17 o 
   0   3  14       11.31       16.10      1.66 o 
   1   3  14       17.37       17.25      3.48 o 
   2   3  14        6.76        7.05      1.74 o 
   3   3  14      136.26      127.63      4.83 o 
   4   3  14      146.11      166.02     11.55 o 
   5   3  14       12.45        9.52      2.80 o 
   6   3  14       20.76       23.07      3.67 o 
  -7   4  14        0.30        1.43      2.99 o 
  -6   4  14        0.14       -0.91      2.66 o 
  -5   4  14        5.67        1.50      2.52 o 
  -4   4  14        0.61       -1.16      2.03 o 
  -3   4  14        6.11        5.02      1.74 o 
  -2   4  14      139.78      133.51      4.67 o 
  -1   4  14      469.21      445.78     12.89 o 
   0   4  14        5.59        4.78      1.31 o 
   1   4  14      126.04      120.23      4.88 o 
   2   4  14       63.52       70.31      3.55 o 
   3   4  14      397.69      402.02     10.92 o 
   4   4  14        0.67       -2.40      2.55 o 
   5   4  14        0.58        3.72      3.92 o 
   6   4  14       45.85       37.91     29.17 o 
  -6   5  14        6.78        3.44      3.10 o 
  -5   5  14        0.00        1.97      3.59 o 
  -4   5  14       58.32       55.37      3.25 o 
  -3   5  14        0.61        3.69      1.89 o 
  -2   5  14       93.04      112.46      4.37 o 
  -1   5  14       89.58       88.90      5.68 o 
   0   5  14        0.27       -3.13      2.09 o 
   1   5  14       92.21       91.95      5.30 o 
   2   5  14       28.79       27.15      5.85 o 
   3   5  14        0.67       -0.21      3.38 o 
   4   5  14       55.19       50.26      7.97 o 
   5   5  14        5.96        1.48      4.42 o 
   6   5  14        5.80        3.45      5.75 o 
  -6   6  14        9.58        9.29      2.79 o 
  -5   6  14        0.01       -2.67      1.99 o 
  -4   6  14        1.53        4.57      1.96 o 
  -3   6  14      171.19      145.68      6.29 o 
  -2   6  14       74.04       70.43      4.90 o 
  -1   6  14      163.76      162.89      7.51 o 
   0   6  14       14.52       11.32      2.86 o 
   1   6  14       49.44       47.22      4.36 o 
   2   6  14       35.11       34.60      3.86 o 
   3   6  14        0.03       -0.20      2.81 o 
   4   6  14        0.81       -4.00      2.67 o 
   5   6  14        3.08       -1.95     12.75 o 
  -5   7  14        0.78        3.11      2.23 o 
  -4   7  14        0.69        4.87      2.70 o 
  -3   7  14        5.17        8.86      7.55 o 
  -2   7  14       19.58       26.77      4.27 o 
  -1   7  14      118.63      105.46      9.09 o 
   0   7  14        0.00       -2.03      2.38 o 
   1   7  14       23.38       15.82      6.16 o 
   2   7  14       53.73       63.43      8.07 o 
   3   7  14        7.24        9.75      6.04 o 
   4   7  14        0.01       -8.23      5.67 o 
  -3   8  14       11.76       17.27      8.77 o 
  -2   8  14        7.51       10.38      6.02 o 
  -1   8  14       86.38       89.72     14.40 o 
   0   8  14        0.22        5.03      5.88 o 
   1   8  14       23.62       25.27      6.82 o 
   2   8  14        0.63        2.99      5.87 o 
   3   8  14       21.56       33.80     10.05 o 
   0   9  14        2.71       21.68      6.78 o 
  -8   1  15        1.56        1.54      4.28 o 
  -7   1  15        6.52        7.16      3.19 o 
  -6   1  15       36.75       36.21      4.00 o 
  -5   1  15       40.87       40.51      3.77 o 
  -4   1  15        8.26        8.36      2.36 o 
  -3   1  15       44.28       34.96      2.38 o 
  -2   1  15        1.45        2.42      1.02 o 
  -1   1  15        0.27        0.17      0.85 o 
   0   1  15       16.35       23.99      1.34 o 
   1   1  15        9.78       10.11      1.73 o 
   2   1  15        1.40        3.28      1.60 o 
   3   1  15       24.91       33.19      3.56 o 
   4   1  15      165.09      179.20      4.99 o 
   5   1  15      119.44      108.51      6.10 o 
   6   1  15       25.09       20.92      3.85 o 
  -7   2  15        0.19        1.33      2.86 o 
  -6   2  15      130.44      104.36      5.87 o 
  -5   2  15        0.01        2.20      3.11 o 
  -4   2  15       11.98       15.09      2.36 o 
  -3   2  15        1.24        2.21      1.16 o 
  -2   2  15      108.20      107.12      2.81 o 
  -1   2  15       70.76       72.32      2.84 o 
   0   2  15      313.66      341.55      7.05 o 
   1   2  15       19.89       19.33      1.95 o 
   2   2  15      176.53      167.72      5.56 o 
   3   2  15      476.30      473.48     13.68 o 
   4   2  15       17.63       15.06      3.00 o 
   5   2  15        5.15        1.81      2.69 o 
   6   2  15        0.80       -4.02      3.64 o 
  -7   3  15        7.96        6.53      3.25 o 
  -6   3  15        2.02        2.84      2.76 o 
  -5   3  15        5.28       -0.48      2.40 o 
  -4   3  15       57.53       56.95      8.15 o 
  -3   3  15      378.71      371.06      6.01 o 
  -2   3  15      250.12      248.77      4.96 o 
  -1   3  15       88.30       86.06      2.64 o 
   0   3  15        9.91        9.78      1.53 o 
   1   3  15       40.17       44.44      5.47 o 
   2   3  15        0.04       -0.59      1.45 o 
   3   3  15       42.22       46.72      3.67 o 
   4   3  15      790.38      800.54     20.57 o 
   5   3  15      173.37      165.29     10.51 o 
   6   3  15       10.88        8.02      4.92 o 
   7   3  15        0.07       -6.72      4.48 o 
  -7   4  15        0.27        0.53      2.98 o 
  -6   4  15        9.88        5.53      2.98 o 
  -5   4  15        3.79        3.43      2.61 o 
  -4   4  15        1.81        0.47      1.71 o 
  -3   4  15       40.97       44.65      6.56 o 
  -2   4  15      543.31      523.11      8.29 o 
  -1   4  15       39.54       39.52      2.45 o 
   0   4  15        0.81       -0.18      1.18 o 
   1   4  15        3.11        2.99      2.16 o 
   2   4  15        0.30        1.64      1.69 o 
   3   4  15       10.83       11.55      4.01 o 
   4   4  15      209.82      199.20     10.84 o 
   5   4  15        5.50        3.46      4.21 o 
   6   4  15        0.29       -1.44      8.26 o 
  -6   5  15       23.70       29.70      4.34 o 
  -5   5  15        1.56        0.34      1.93 o 
  -4   5  15       14.91       17.49      3.56 o 
  -3   5  15       35.41       38.81      3.04 o 
  -2   5  15      221.99      222.24      8.54 o 
  -1   5  15      109.64      106.01      5.31 o 
   0   5  15        2.59       -2.52      2.28 o 
   1   5  15      128.24      114.10      6.01 o 
   2   5  15      137.40      128.23      6.48 o 
   3   5  15       37.37       36.50      4.56 o 
   4   5  15        7.83        4.13      6.07 o 
   5   5  15       12.99        8.03      9.25 o 
   6   5  15       11.95        3.17      4.93 o 
  -6   6  15        6.35       10.72      2.93 o 
  -5   6  15        0.06       -2.73      3.64 o 
  -4   6  15       13.67       12.19      2.37 o 
  -3   6  15       89.73       82.01      6.35 o 
  -2   6  15       62.90       55.33      4.51 o 
  -1   6  15       27.39       30.02      3.62 o 
   0   6  15        1.35       -2.97      2.13 o 
   1   6  15       42.30       34.09      3.87 o 
   2   6  15       16.80       14.01      3.16 o 
   3   6  15       27.38       28.55      7.17 o 
   4   6  15        2.38        3.01      3.24 o 
   5   6  15        0.68       -6.05      6.08 o 
  -5   7  15        0.29        1.08      2.85 o 
  -4   7  15       16.50       14.21      3.25 o 
  -3   7  15      212.87      202.89      9.26 o 
  -2   7  15        2.56        2.62      2.60 o 
  -1   7  15        5.33        3.11      2.46 o 
   0   7  15        0.06       -1.75      2.89 o 
   1   7  15       14.40       13.70      3.74 o 
   2   7  15      122.82      111.23      9.99 o 
   3   7  15       20.82       21.93      6.82 o 
   4   7  15        6.02        9.32      6.31 o 
  -3   8  15        1.60        6.66      8.17 o 
  -2   8  15        2.75        6.24      5.88 o 
  -1   8  15       57.14       74.73      9.16 o 
   0   8  15        0.05        0.67      6.01 o 
   1   8  15        5.00        0.85      6.80 o 
   2   8  15        1.07        7.87      6.31 o 
   3   8  15        0.11        1.45      5.68 o 
  -7   0  16        0.01       -0.25      3.71 o 
  -6   0  16      126.25      108.25      8.27 o 
  -5   0  16        1.30        3.32      3.52 o 
  -4   0  16        1.70        6.18      3.44 o 
  -3   0  16        1.47        3.83      1.80 o 
  -2   0  16       47.65       49.50      3.00 o 
  -1   0  16      473.18      496.36      9.86 o 
   0   0  16      237.03      237.85      5.46 o 
   1   0  16      529.25      590.21     18.29 o 
   2   0  16      268.26      259.02     10.31 o 
   3   0  16       40.82       29.45      4.28 o 
   4   0  16        0.03       -4.30      2.87 o 
   5   0  16       32.01       21.41      5.20 o 
   6   0  16        1.72        0.90      4.18 o 
  -7   1  16        0.14       -0.31      2.72 o 
  -6   1  16        8.17       10.98      3.07 o 
  -5   1  16       48.08       40.31      3.90 o 
  -4   1  16       64.45       64.59      4.35 o 
  -3   1  16       11.27        9.22      1.44 o 
  -2   1  16       14.03       12.38      1.39 o 
  -1   1  16      447.33      494.58      7.07 o 
   0   1  16        1.32        0.29      0.80 o 
   1   1  16       59.62       57.27      4.39 o 
   2   1  16        2.12        3.65      2.22 o 
   3   1  16      198.93      208.22      6.97 o 
   4   1  16      259.96      252.91      8.35 o 
   5   1  16       13.95        9.47      3.00 o 
   6   1  16        0.30        0.47      3.02 o 
  -7   2  16        3.38        1.33      3.03 o 
  -6   2  16        6.50        3.08      2.71 o 
  -5   2  16       19.63       25.19      4.49 o 
  -4   2  16        1.82        3.76      2.05 o 
  -3   2  16        1.96        1.58      1.17 o 
  -2   2  16      467.69      448.66      6.48 o 
  -1   2  16      382.10      403.80      6.51 o 
   0   2  16      257.19      272.76      6.26 o 
   1   2  16       82.11       79.73      3.36 o 
   2   2  16      157.25      151.68      5.47 o 
   3   2  16        0.01        1.61      5.15 o 
   4   2  16      643.02      679.40     15.45 o 
   5   2  16       38.65       27.27      3.87 o 
   6   2  16       30.81       28.18      6.12 o 
   7   2  16        0.12       -6.68      4.45 o 
  -7   3  16        0.66        3.94      4.13 o 
  -6   3  16        3.17        0.88      2.64 o 
  -5   3  16        0.16       -2.65      3.09 o 
  -4   3  16      143.13      139.82      4.48 o 
  -3   3  16        2.59        3.79      1.39 o 
  -2   3  16      358.37      335.25      7.35 o 
  -1   3  16        1.55        2.19      1.36 o 
   0   3  16       37.25       38.24      2.46 o 
   1   3  16      157.41      172.43     14.72 o 
   2   3  16        4.38        4.00      1.68 o 
   3   3  16      340.77      349.65      9.45 o 
   4   3  16       82.39       82.04     14.18 o 
   5   3  16       62.77       59.20      7.17 o 
   6   3  16       56.27       62.04      8.01 o 
   7   3  16        9.81       13.37      6.19 o 
  -7   4  16        3.32        3.10      3.18 o 
  -6   4  16       13.50        7.09      3.69 o 
  -5   4  16       43.88       32.82      3.80 o 
  -4   4  16       22.45       25.42      4.11 o 
  -3   4  16      187.22      186.89      5.07 o 
  -2   4  16      273.70      259.05      6.71 o 
  -1   4  16       53.38       55.44      2.88 o 
   0   4  16        9.87        7.32      1.59 o 
   1   4  16       36.24       36.28      2.57 o 
   2   4  16        3.10        0.49      1.76 o 
   3   4  16        6.05        5.18      2.19 o 
   4   4  16       17.05       17.54      4.58 o 
   5   4  16       10.08       11.60      4.72 o 
   6   4  16       13.04       13.39      5.60 o 
  -6   5  16        0.99        1.49      2.89 o 
  -5   5  16        5.57        3.74      2.23 o 
  -4   5  16       43.50       39.77      4.05 o 
  -3   5  16       27.30       26.74      2.73 o 
  -2   5  16      650.62      631.14     14.22 o 
  -1   5  16        5.87        5.13      2.66 o 
   0   5  16       13.35       13.01      3.04 o 
   1   5  16        0.00       -1.10      2.03 o 
   2   5  16        9.17        5.88      2.75 o 
   3   5  16       13.38       14.96      3.60 o 
   4   5  16        1.29        1.94      2.92 o 
   5   5  16       47.23       40.51     13.40 o 
   6   5  16       20.08       13.07      5.60 o 
  -5   6  16        0.00        0.10      2.17 o 
  -4   6  16        0.65       -0.60      2.03 o 
  -3   6  16        2.92        2.90      2.47 o 
  -2   6  16       25.34       20.60      3.54 o 
  -1   6  16        6.69        7.93      2.63 o 
   0   6  16       13.94       12.91      3.08 o 
   1   6  16       75.04       68.50      4.83 o 
   2   6  16        8.71        6.99      3.61 o 
   3   6  16       14.86       11.93      3.49 o 
   4   6  16        1.01        0.59      3.50 o 
   5   6  16        0.24       -5.48      5.35 o 
  -4   7  16        1.20        2.14      3.57 o 
  -3   7  16       16.90       16.53      4.01 o 
  -2   7  16        0.05        0.20      2.49 o 
  -1   7  16       22.40       16.55      3.47 o 
   0   7  16        0.79       -3.51      2.85 o 
   1   7  16       12.31       11.18      3.07 o 
   2   7  16       36.09       28.60     16.68 o 
   3   7  16       23.28       21.99      6.88 o 
   4   7  16        0.40      -10.29     14.62 o 
  -3   8  16       24.57       35.33     10.20 o 
  -2   8  16        4.52        9.14      6.31 o 
  -1   8  16        5.02       20.74      7.06 o 
   0   8  16        0.50        3.62      9.93 o 
   1   8  16       28.20       27.40      7.45 o 
   2   8  16       73.67       78.11     10.06 o 
  -7   1  17        4.48        6.79      3.30 o 
  -6   1  17        5.95       14.92      3.79 o 
  -5   1  17        5.27        8.73      2.75 o 
  -4   1  17       27.68       35.89      6.04 o 
  -3   1  17        8.24        8.81      1.48 o 
  -2   1  17        5.49        4.85      1.19 o 
  -1   1  17      646.36      678.53      8.96 o 
   0   1  17        9.28        9.06      1.09 o 
   1   1  17       26.88       26.73      2.47 o 
   2   1  17      174.99      168.29      5.84 o 
   3   1  17      888.33      898.84     18.09 o 
   4   1  17       56.76       58.55      4.62 o 
   5   1  17        1.38       -2.65      2.41 o 
   6   1  17        0.01       -3.93      4.18 o 
   7   1  17        7.30       10.46      5.88 o 
  -7   2  17        9.23        9.06      4.73 o 
  -6   2  17        0.51        0.17      2.98 o 
  -5   2  17       62.06       52.26      4.37 o 
  -4   2  17       44.22       49.82      3.93 o 
  -3   2  17       22.08       24.39      2.01 o 
  -2   2  17       18.18       19.62      1.61 o 
  -1   2  17        8.80        8.84      1.28 o 
   0   2  17      220.58      234.77      7.28 o 
   1   2  17       13.00       12.53      3.13 o 
   2   2  17       37.76       44.28      3.23 o 
   3   2  17     1053.07     1085.57     20.89 o 
   4   2  17       36.78       33.68      3.77 o 
   5   2  17       14.85       11.07      3.22 o 
   6   2  17        3.09        9.30      5.30 o 
   7   2  17        6.23        8.13      5.76 o 
  -7   3  17        9.75       15.18      3.84 o 
  -6   3  17       31.56       29.41      3.94 o 
  -5   3  17        4.65        5.20      2.71 o 
  -4   3  17        1.69        2.61      1.42 o 
  -3   3  17      100.09       93.94      3.10 o 
  -2   3  17      903.09      875.06     12.40 o 
  -1   3  17       20.90       23.49      2.12 o 
   0   3  17        1.01       -0.63      1.06 o 
   1   3  17       12.26       10.37      1.82 o 
   2   3  17       27.78       28.14      3.05 o 
   3   3  17        9.40        9.80      3.59 o 
   4   3  17      158.07      152.42      6.83 o 
   5   3  17        4.35        7.00      3.06 o 
   6   3  17        4.49       11.26      5.75 o 
  -6   4  17        0.01        0.44      4.60 o 
  -5   4  17        3.65        2.49      2.08 o 
  -4   4  17        9.74       10.46      2.11 o 
  -3   4  17       21.81       24.53      3.91 o 
  -2   4  17       52.18       58.34      3.49 o 
  -1   4  17      272.41      251.85      8.83 o 
   0   4  17        6.40        3.02      1.51 o 
   1   4  17       27.47       25.42      2.38 o 
   2   4  17        0.30        0.41      1.70 o 
   3   4  17        2.53        0.85      1.97 o 
   4   4  17        0.55        3.81      2.72 o 
   5   4  17        3.50        2.97      4.23 o 
   6   4  17       20.12       14.48      6.16 o 
  -6   5  17        0.86       -0.90      2.58 o 
  -5   5  17       12.72       13.44      2.69 o 
  -4   5  17      105.45      103.97      4.24 o 
  -3   5  17      172.62      145.45      5.06 o 
  -2   5  17       22.61       25.34      2.68 o 
  -1   5  17       55.63       57.97      6.06 o 
   0   5  17        0.00       -1.02      2.41 o 
   1   5  17      107.81      100.69      5.85 o 
   2   5  17       66.57       56.68      8.30 o 
   3   5  17       23.52       28.25      4.32 o 
   4   5  17        0.68        0.60      3.22 o 
   5   5  17       15.59        3.33     14.58 o 
   6   5  17       15.98       11.62     10.67 o 
  -5   6  17        0.65       -0.53      2.22 o 
  -4   6  17        1.92        6.17      2.89 o 
  -3   6  17      150.97      148.82      5.82 o 
  -2   6  17       12.43        4.42      2.87 o 
  -1   6  17        1.30       -1.12      2.37 o 
   0   6  17        0.00       -0.09      3.52 o 
   1   6  17        7.72        6.91      2.94 o 
   2   6  17       18.86       15.67      7.17 o 
   3   6  17        2.26       -2.09      2.78 o 
   4   6  17        0.10        0.30      2.90 o 
   5   6  17        3.37        1.54      7.37 o 
  -4   7  17        9.10        4.39      4.85 o 
  -3   7  17        7.34        4.62      3.39 o 
  -2   7  17       14.17       13.28      3.35 o 
  -1   7  17        0.29       -3.87      2.58 o 
   0   7  17        1.07       -3.37      3.85 o 
   1   7  17       14.92       11.70      5.41 o 
   2   7  17       17.15       11.34      3.41 o 
   3   7  17        0.54       -1.77     10.86 o 
   4   7  17        9.79        8.14      6.85 o 
  -2   8  17        0.44        6.10      6.03 o 
  -1   8  17        1.09        7.25      6.31 o 
   0   8  17        6.32       13.31      6.82 o 
   1   8  17        6.13        4.52      6.17 o 
   2   8  17       59.53       66.14      9.14 o 
  -7   0  18       15.97        8.57      4.79 o 
  -6   0  18      103.48       90.87      8.01 o 
  -5   0  18       11.30        6.39      4.19 o 
  -4   0  18        3.23        0.60      1.99 o 
  -3   0  18       47.57       46.56      3.40 o 
  -2   0  18       57.52       70.80      3.64 o 
  -1   0  18      401.22      424.05      9.00 o 
   0   0  18      121.35      128.03      3.95 o 
   1   0  18      118.14      115.30      6.53 o 
   2   0  18      126.58      123.39      7.25 o 
   3   0  18     4111.70     4261.60     95.45 o 
   4   0  18       47.13       50.47      6.11 o 
   5   0  18        2.60        4.02      3.76 o 
   6   0  18        3.17        5.17      4.17 o 
  -7   1  18       17.20       14.25      6.03 o 
  -6   1  18       56.63       61.32      4.96 o 
  -5   1  18      123.31      126.87     12.87 o 
  -4   1  18       33.58       26.26      2.23 o 
  -3   1  18       47.73       46.91      2.41 o 
  -2   1  18       25.59       28.77      2.13 o 
  -1   1  18      310.30      329.47      5.94 o 
   0   1  18       12.97       16.12      1.64 o 
   1   1  18        5.36        5.95      2.29 o 
   2   1  18      218.11      210.52      6.75 o 
   3   1  18      546.09      550.34     24.10 o 
   4   1  18      379.73      385.47     10.92 o 
   5   1  18        8.02       11.80      4.51 o 
   6   1  18       10.93       19.35      4.90 o 
   7   1  18        4.18        7.01      5.49 o 
  -7   2  18        0.01        0.79      2.99 o 
  -6   2  18       19.40       12.92      3.36 o 
  -5   2  18       35.83       36.26      6.16 o 
  -4   2  18       45.06       45.55      2.52 o 
  -3   2  18       58.06       54.31      2.48 o 
  -2   2  18        6.27        8.35      1.42 o 
  -1   2  18       76.08       81.58      2.70 o 
   0   2  18      440.13      461.73      9.22 o 
   1   2  18       19.22       23.34      2.44 o 
   2   2  18       67.78       54.57      6.73 o 
   3   2  18      244.44      230.19      7.61 o 
   4   2  18       21.35       20.21      3.30 o 
   5   2  18        0.76       -1.53      4.89 o 
   6   2  18        2.15       -4.46      3.70 o 
   7   2  18        4.37        8.15      5.88 o 
  -7   3  18        0.12        0.22      3.09 o 
  -6   3  18        0.26        0.65      3.54 o 
  -5   3  18       27.39       19.21      2.78 o 
  -4   3  18        1.73        1.85      1.42 o 
  -3   3  18      708.17      683.37      9.49 o 
  -2   3  18        1.34        4.10      1.83 o 
  -1   3  18        3.85        2.32      1.03 o 
   0   3  18       11.14       12.41      2.75 o 
   1   3  18        2.78        3.29      1.95 o 
   2   3  18       89.39      100.83      4.34 o 
   3   3  18       50.87       59.26      4.94 o 
   4   3  18       12.14        8.26      3.00 o 
   5   3  18       13.47       14.03      3.46 o 
   6   3  18       69.44       75.61      8.80 o 
  -6   4  18        0.44        1.21      2.74 o 
  -5   4  18        0.09        1.19      2.04 o 
  -4   4  18       12.88        7.57      2.68 o 
  -3   4  18      116.98      110.66      4.08 o 
  -2   4  18       64.19       67.69      3.75 o 
  -1   4  18       14.39       15.29      3.22 o 
   0   4  18       76.94       64.20      4.87 o 
   1   4  18        6.98        1.34      2.13 o 
   2   4  18       32.26       21.64      4.28 o 
   3   4  18        1.15       -0.23      2.24 o 
   4   4  18       53.82       57.98      4.76 o 
   5   4  18        1.34       -0.98      3.84 o 
   6   4  18        1.06        6.03      5.26 o 
  -6   5  18        1.32        0.38      2.28 o 
  -5   5  18        9.17       10.12      4.04 o 
  -4   5  18       18.48       21.15      2.58 o 
  -3   5  18        2.53        1.43      2.21 o 
  -2   5  18       23.35       23.89      7.22 o 
  -1   5  18       12.50       10.42      3.56 o 
   0   5  18       18.79       21.48      3.72 o 
   1   5  18        0.10       -0.20      2.47 o 
   2   5  18       11.47       13.95      3.51 o 
   3   5  18       11.84       10.89      5.37 o 
   4   5  18       13.52       14.08      4.78 o 
   5   5  18       16.63        6.64     13.24 o 
  -5   6  18        0.17       -1.73      2.28 o 
  -4   6  18       46.52       51.75      3.63 o 
  -3   6  18       42.98       47.50      9.73 o 
  -2   6  18        0.79        1.37      2.65 o 
  -1   6  18        5.07        3.76      3.15 o 
   0   6  18        1.97       -5.37      3.58 o 
   1   6  18      172.92      164.86      7.09 o 
   2   6  18       37.11       25.06      6.64 o 
   3   6  18        0.19       -2.52      5.61 o 
   4   6  18        3.39        3.42      5.37 o 
   5   6  18        0.03      -11.65     12.46 o 
  -4   7  18       16.18       29.13      4.10 o 
  -3   7  18        3.19        4.62      3.37 o 
  -2   7  18        0.21       -1.99      2.57 o 
  -1   7  18        0.89       -4.27      3.55 o 
   0   7  18        8.19        3.38      3.01 o 
   1   7  18        0.84        0.52      2.77 o 
   2   7  18        8.53       10.89      3.53 o 
   3   7  18        0.72       -5.77      5.86 o 
  -2   8  18        3.03        9.81      6.45 o 
  -1   8  18        0.00       -1.07      6.16 o 
   0   8  18        3.78        3.96      6.25 o 
   1   8  18       26.94       23.48      7.60 o 
   2   8  18       10.21        7.08      9.16 o 
  -7   1  19       33.50       25.20      7.33 o 
  -6   1  19       20.26       20.23      3.56 o 
  -5   1  19        2.95       -0.71      2.40 o 
  -4   1  19        0.04       -2.03      1.35 o 
  -3   1  19      520.42      511.42      8.21 o 
  -2   1  19       24.68       32.44      2.05 o 
  -1   1  19        1.89        4.44      1.13 o 
   0   1  19       47.72       55.75      2.62 o 
   1   1  19        7.01        6.25      1.80 o 
   2   1  19      178.18      184.55      6.44 o 
   3   1  19       48.36       53.61      5.09 o 
   4   1  19       60.35       66.70      5.36 o 
   5   1  19        0.59       -1.52      5.47 o 
   6   1  19        1.19        3.70      3.09 o 
   7   1  19        1.98        3.99      5.14 o 
  -7   2  19        0.02       -2.95      2.91 o 
  -6   2  19       12.74       16.84      3.54 o 
  -5   2  19        7.88        5.01      2.77 o 
  -4   2  19        0.01        1.56      1.49 o 
  -3   2  19      264.49      258.75      5.11 o 
  -2   2  19      389.22      406.16      6.35 o 
  -1   2  19      379.24      389.89      8.31 o 
   0   2  19      144.05      158.02      5.51 o 
   1   2  19       69.30       71.36      3.91 o 
   2   2  19       13.27       10.16      2.26 o 
   3   2  19       72.67       87.14      4.96 o 
   4   2  19        4.09        1.52      2.79 o 
   5   2  19        0.02       -0.29      2.63 o 
   6   2  19       11.65       17.49      4.15 o 
  -7   3  19        1.25       -3.95      2.63 o 
  -6   3  19        0.23        1.49      2.75 o 
  -5   3  19        2.27        4.85      2.24 o 
  -4   3  19       25.13       22.02      2.08 o 
  -3   3  19        9.12        7.76      2.28 o 
  -2   3  19      771.88      745.50      9.86 o 
  -1   3  19       14.22       14.75      3.09 o 
   0   3  19        0.94        0.46      1.43 o 
   1   3  19       18.50       15.25      2.13 o 
   2   3  19       12.88        9.30      2.93 o 
   3   3  19       18.17       16.92      2.90 o 
   4   3  19        0.31       -3.32      2.21 o 
   5   3  19        2.31        0.86      2.91 o 
   6   3  19        4.07        6.10      4.85 o 
  -6   4  19        1.13        1.33      2.32 o 
  -5   4  19       40.12       46.20      6.57 o 
  -4   4  19        6.70        2.50      1.89 o 
  -3   4  19       16.03       18.38      2.32 o 
  -2   4  19       16.18       22.34      3.82 o 
  -1   4  19      166.01      158.93      7.08 o 
   0   4  19       33.55       35.30      4.05 o 
   1   4  19      110.93       96.39      4.07 o 
   2   4  19        2.50       -0.33      2.11 o 
   3   4  19        0.47       -1.33      2.15 o 
   4   4  19       29.36       36.13      4.12 o 
   5   4  19        1.20       -5.27      3.58 o 
   6   4  19        0.06       -3.78      4.13 o 
  -6   5  19        0.06       -0.22      2.29 o 
  -5   5  19        3.45        1.50      2.25 o 
  -4   5  19        1.55        0.69      1.95 o 
  -3   5  19        5.87        4.65      2.28 o 
  -2   5  19        8.63        1.80      3.49 o 
  -1   5  19       24.54       23.17      3.70 o 
   0   5  19       31.59       26.15      3.88 o 
   1   5  19        0.02        1.35      2.63 o 
   2   5  19        0.78        2.37      3.43 o 
   3   5  19        2.89        1.39      3.99 o 
   4   5  19        0.25        2.51      3.95 o 
   5   5  19       47.83       57.79      7.76 o 
  -5   6  19        4.99        3.27      2.49 o 
  -4   6  19       23.33       27.67      3.72 o 
  -3   6  19        5.13        4.53      3.24 o 
  -2   6  19        4.33        0.43      5.01 o 
  -1   6  19        0.04       -3.56      2.82 o 
   0   6  19       10.33       11.18      3.24 o 
   1   6  19      150.30      128.55     10.75 o 
   2   6  19        2.88       -1.06      4.56 o 
   3   6  19        1.50        0.03      2.98 o 
   4   6  19        1.72       -5.27      5.00 o 
  -4   7  19       32.21       26.86      6.86 o 
  -3   7  19       13.34       10.11      3.94 o 
  -2   7  19        6.00        4.53      3.20 o 
  -1   7  19        0.02       -3.59      2.40 o 
   0   7  19        9.51        5.56      3.61 o 
   1   7  19        1.56       -3.96      2.64 o 
   2   7  19        1.09       -1.26      4.37 o 
   3   7  19        0.35       -4.31      6.21 o 
  -1   8  19       11.10       11.54      6.81 o 
   0   8  19        3.58        6.74      6.63 o 
   1   8  19        8.69       10.48      7.04 o 
  -7   0  20       68.73       52.93      7.25 o 
  -6   0  20       21.22       15.83      4.60 o 
  -5   0  20       13.25       16.38      4.62 o 
  -4   0  20        3.27        0.93      2.09 o 
  -3   0  20       33.02       37.53      7.13 o 
  -2   0  20      158.43      164.87      5.59 o 
  -1   0  20       24.17       28.85      2.48 o 
   0   0  20        7.59        6.42      2.59 o 
   1   0  20       20.66       15.83      3.26 o 
   2   0  20     1257.15     1246.00     32.89 o 
   3   0  20       93.59       98.35      7.64 o 
   4   0  20       20.08       20.99      4.78 o 
   5   0  20        0.47        4.35      3.88 o 
   6   0  20       58.54       60.10      7.85 o 
  -7   1  20       10.19       11.26      3.70 o 
  -6   1  20        9.36        7.11      3.12 o 
  -5   1  20       57.68       59.21      3.80 o 
  -4   1  20       30.90       29.04      2.40 o 
  -3   1  20        9.23       10.32      1.79 o 
  -2   1  20      349.80      357.32      6.23 o 
  -1   1  20        0.17        1.97      1.02 o 
   0   1  20        4.79        3.32      1.33 o 
   1   1  20        1.13        0.68      2.42 o 
   2   1  20      157.72      171.79      6.32 o 
   3   1  20     1390.30     1422.62     26.54 o 
   4   1  20      251.40      243.89     18.72 o 
   5   1  20       12.45       18.80      3.61 o 
   6   1  20        3.47        2.05      3.18 o 
  -7   2  20        4.19        1.48      3.22 o 
  -6   2  20        2.58        5.37      4.17 o 
  -5   2  20        0.01        2.60      1.86 o 
  -4   2  20       45.48       44.39      2.75 o 
  -3   2  20        8.93       12.32      1.86 o 
  -2   2  20       17.07       17.27      1.78 o 
  -1   2  20       23.34       23.30      2.09 o 
   0   2  20       98.19      103.07      4.65 o 
   1   2  20       10.99        9.64      2.17 o 
   2   2  20      176.24      189.19      6.83 o 
   3   2  20        8.66        5.82      2.47 o 
   4   2  20        2.15        0.43      2.47 o 
   5   2  20        2.86       -1.92      4.07 o 
   6   2  20       14.37       26.58      8.80 o 
  -6   3  20        9.66        5.56      3.75 o 
  -5   3  20        4.39        2.65      1.68 o 
  -4   3  20        2.72        2.42      1.54 o 
  -3   3  20        0.04        0.47      1.35 o 
  -2   3  20      590.90      607.94     10.02 o 
  -1   3  20       32.43       33.60      2.77 o 
   0   3  20        1.50        3.33      1.76 o 
   1   3  20        2.89        1.08      1.61 o 
   2   3  20      106.70      115.32      5.28 o 
   3   3  20       80.45       72.33      4.75 o 
   4   3  20       14.90       11.19      3.17 o 
   5   3  20        8.99       16.48      3.77 o 
   6   3  20       73.18      102.48     10.31 o 
  -6   4  20        5.77        3.38      2.43 o 
  -5   4  20       25.37       29.65      3.28 o 
  -4   4  20       16.87       20.88      2.62 o 
  -3   4  20       46.23       48.42      3.11 o 
  -2   4  20        0.01        2.49      4.11 o 
  -1   4  20      103.36      102.47      5.94 o 
   0   4  20      152.44      148.73      7.04 o 
   1   4  20      184.00      152.24     13.90 o 
   2   4  20        0.72       -1.81      1.21 o 
   3   4  20        6.54        4.00      4.70 o 
   4   4  20       36.78       41.21      4.40 o 
   5   4  20        1.54       -2.23      3.94 o 
  -5   5  20        2.17        2.85      2.41 o 
  -4   5  20        7.95        7.55      2.18 o 
  -3   5  20        6.50        6.64      2.59 o 
  -2   5  20        7.66        6.09      5.54 o 
  -1   5  20        0.42       -0.93      2.43 o 
   0   5  20        6.61        7.83      3.09 o 
   1   5  20       12.96        8.42      3.68 o 
   2   5  20       36.98       32.68      7.03 o 
   3   5  20        0.00       -1.18      3.01 o 
   4   5  20        0.73       -2.06      3.63 o 
   5   5  20       22.23       23.80      6.27 o 
  -4   6  20        1.26        7.11      2.97 o 
  -3   6  20        2.44        5.10      7.20 o 
  -2   6  20        0.23       -6.09      4.06 o 
  -1   6  20        5.27       -1.15      3.90 o 
   0   6  20       15.19       10.56      5.46 o 
   1   6  20        0.17       -1.84      6.38 o 
   2   6  20       10.70        4.77      5.76 o 
   3   6  20        1.27       -5.13      5.26 o 
   4   6  20        0.30       -5.50      6.04 o 
  -3   7  20        0.15        0.48      3.15 o 
  -2   7  20        1.51        1.44      2.92 o 
  -1   7  20       13.76       18.31      3.80 o 
   0   7  20       16.25        9.44      3.62 o 
   1   7  20        0.18       -3.92      2.76 o 
   2   7  20        0.00        0.58      5.47 o 
   3   7  20        0.67       -1.12      4.74 o 
   0   8  20       12.39        0.58      6.62 o 
  -7   1  21        3.90        2.58      5.48 o 
  -6   1  21        1.22       -1.87      3.34 o 
  -5   1  21        9.19       10.42      2.02 o 
  -4   1  21       16.61       18.15      2.14 o 
  -3   1  21      377.19      406.37      7.30 o 
  -2   1  21      290.49      294.76      5.63 o 
  -1   1  21       79.93       80.93      3.28 o 
   0   1  21        6.58        5.37      3.33 o 
   1   1  21       15.00       15.26      2.44 o 
   2   1  21      356.59      363.69      9.91 o 
   3   1  21      622.34      620.70     19.55 o 
   4   1  21       40.58       45.47      4.30 o 
   5   1  21       16.97       17.03      4.02 o 
   6   1  21       72.67      103.63      7.10 o 
  -6   2  21        9.08        5.79      3.19 o 
  -5   2  21        0.18       -2.18      1.46 o 
  -4   2  21       10.52       11.46      1.97 o 
  -3   2  21       26.55       25.38      2.23 o 
  -2   2  21      109.47      115.17      4.26 o 
  -1   2  21        3.44        1.33      1.45 o 
   0   2  21       18.77       18.23      2.51 o 
   1   2  21        6.04        8.47      2.18 o 
   2   2  21      173.97      179.24     10.41 o 
   3   2  21       41.90       40.33      3.85 o 
   4   2  21       20.77       18.72      3.49 o 
   5   2  21       14.95       19.51      4.31 o 
   6   2  21        8.87       18.99      8.53 o 
  -6   3  21        2.28        0.79      2.37 o 
  -5   3  21        6.79        4.97      1.96 o 
  -4   3  21        0.28        0.55      1.48 o 
  -3   3  21      160.57      153.49      5.19 o 
  -2   3  21       41.05       45.37      2.79 o 
  -1   3  21       20.38       19.97      2.45 o 
   0   3  21        0.63       -0.21      1.55 o 
   1   3  21       25.30       23.68      2.80 o 
   2   3  21       36.65       34.80      3.38 o 
   3   3  21        7.45        4.43      3.94 o 
   4   3  21       36.43       35.84      4.21 o 
   5   3  21        8.13        6.23      3.31 o 
   6   3  21       16.55       11.49      6.02 o 
  -6   4  21        0.04       -2.40      2.89 o 
  -5   4  21       18.93       19.96      2.99 o 
  -4   4  21        2.35        3.13      1.96 o 
  -3   4  21        0.22        3.33      2.27 o 
  -2   4  21       13.52       19.51      3.82 o 
  -1   4  21        9.88       11.49      3.08 o 
   0   4  21        0.74        7.76      5.42 o 
   1   4  21        5.57        5.77      2.97 o 
   2   4  21       38.52       30.28      4.32 o 
   3   4  21        1.83        0.23      3.33 o 
   4   4  21       12.08       12.24      4.98 o 
   5   4  21        0.09       -0.37      4.28 o 
  -5   5  21        0.67       -3.12      2.08 o 
  -4   5  21        0.41       -0.29      2.33 o 
  -3   5  21        5.50        3.00      2.46 o 
  -2   5  21        5.73        7.22      3.09 o 
  -1   5  21        4.05        2.70      2.78 o 
   0   5  21      118.36       97.62     14.56 o 
   1   5  21        7.32        2.16      2.89 o 
   2   5  21        3.93       -1.40      2.67 o 
   3   5  21        8.22        8.29      3.65 o 
   4   5  21       24.56       32.34      6.33 o 
   5   5  21        1.22       -0.56      4.77 o 
  -4   6  21        1.54        1.86      3.29 o 
  -3   6  21        0.36       -1.25      2.69 o 
  -2   6  21        5.00        0.97      3.25 o 
  -1   6  21       23.45       16.57      5.75 o 
   0   6  21        1.55       -3.88      6.99 o 
   1   6  21        0.02       -6.06      6.40 o 
   2   6  21        0.69       -7.87      5.50 o 
   3   6  21        7.19       -1.16      6.54 o 
   4   6  21        4.18       -1.97      4.64 o 
  -3   7  21        7.91        8.11      5.89 o 
  -2   7  21        5.53        3.62      4.26 o 
  -1   7  21        0.11        3.34      5.05 o 
   0   7  21        0.14        0.24      5.37 o 
   1   7  21        0.51       -4.32      2.88 o 
   2   7  21        0.13       -3.88      3.18 o 
  -7   0  22       20.76       10.14      5.15 o 
  -6   0  22        2.91        2.72      2.71 o 
  -5   0  22        5.62        4.74      2.64 o 
  -4   0  22       24.75       23.27      3.30 o 
  -3   0  22       45.83       42.44      3.84 o 
  -2   0  22      445.54      458.35     10.62 o 
  -1   0  22        3.84        6.50      2.87 o 
   0   0  22       46.26       46.43      4.90 o 
   1   0  22       10.84        7.58      3.00 o 
   2   0  22      508.86      527.26     18.03 o 
   3   0  22      103.05      118.14      8.38 o 
   4   0  22       15.59       13.53      4.29 o 
   5   0  22        0.14        0.29      3.63 o 
   6   0  22        1.64       -3.83      4.01 o 
  -6   1  22        3.26        1.94      1.89 o 
  -5   1  22       11.90       12.20      2.13 o 
  -4   1  22        3.89        1.88      1.88 o 
  -3   1  22     1428.02     1457.79     18.50 o 
  -2   1  22      161.60      153.20      4.89 o 
  -1   1  22        2.59        2.57      1.46 o 
   0   1  22        1.62        1.72      2.28 o 
   1   1  22       13.39       14.87      2.50 o 
   2   1  22      740.30      758.50     16.33 o 
   3   1  22       11.68       15.26      3.03 o 
   4   1  22        1.25        1.07      4.53 o 
   5   1  22       92.63      121.75     10.68 o 
   6   1  22       40.38       55.20      5.90 o 
  -6   2  22        7.38        3.90      3.62 o 
  -5   2  22        0.09       -0.13      1.65 o 
  -4   2  22       33.20       34.68      2.61 o 
  -3   2  22      114.94      114.51      3.87 o 
  -2   2  22      119.29      125.41      5.54 o 
  -1   2  22        1.48        1.47      1.50 o 
   0   2  22      110.38      102.60      9.03 o 
   1   2  22       21.19       25.73      2.93 o 
   2   2  22       35.52       37.58      5.97 o 
   3   2  22      116.84      124.19     11.93 o 
   4   2  22       14.22       17.16      3.46 o 
   5   2  22        0.11       -2.30      2.72 o 
   6   2  22        0.00        0.15      3.20 o 
  -6   3  22       26.01       30.73      6.13 o 
  -5   3  22        0.01        2.15      1.76 o 
  -4   3  22        4.93        3.98      1.67 o 
  -3   3  22        3.44        1.94      1.67 o 
  -2   3  22        0.00       -0.82      1.49 o 
  -1   3  22        2.71        1.36      1.69 o 
   0   3  22       65.25       53.76      3.60 o 
   1   3  22      141.60      122.18      5.87 o 
   2   3  22       90.69      100.53      5.30 o 
   3   3  22      161.62      151.28      6.76 o 
   4   3  22       14.06       13.32      3.40 o 
   5   3  22        0.34       -1.95      2.90 o 
  -5   4  22        1.72        2.09      2.32 o 
  -4   4  22        0.16       -0.92      2.18 o 
  -3   4  22        7.29        9.16      2.67 o 
  -2   4  22       13.80       11.75      2.62 o 
  -1   4  22        4.64        2.35      2.61 o 
   0   4  22       61.41       59.34     12.52 o 
   1   4  22       97.04       77.95      5.86 o 
   2   4  22        2.87        7.07      3.56 o 
   3   4  22        2.42       -0.66      3.53 o 
   4   4  22       23.01       28.35      6.06 o 
   5   4  22        0.08       -0.68      4.10 o 
  -5   5  22        4.93        3.82      3.15 o 
  -4   5  22       23.01       26.76      8.59 o 
  -3   5  22        8.15        7.83      2.76 o 
  -2   5  22       17.81       15.69      3.63 o 
  -1   5  22        4.17        2.14      2.67 o 
   0   5  22        0.42        4.79      2.93 o 
   1   5  22        0.01        0.58      2.67 o 
   2   5  22        8.06        6.90      4.78 o 
   3   5  22        4.64       -0.04      3.64 o 
   4   5  22        7.48        5.06      4.62 o 
  -4   6  22       19.75       23.98      4.70 o 
  -3   6  22        5.07        8.66      3.00 o 
  -2   6  22        1.26       -2.47      5.52 o 
  -1   6  22        8.33        0.92      8.19 o 
   0   6  22       22.21        9.12      9.18 o 
   1   6  22        0.66        0.55      3.23 o 
   2   6  22        4.59        3.32      3.57 o 
   3   6  22        8.65        0.21      7.35 o 
  -2   7  22        3.79       -2.30      2.98 o 
  -1   7  22        9.61        5.85      8.33 o 
   0   7  22       51.68       56.02      5.43 o 
   1   7  22        0.01       -5.75      5.95 o 
   2   7  22        2.17       -2.65      8.82 o 
  -6   1  23        0.15        0.97      1.81 o 
  -5   1  23        3.83        4.58      1.90 o 
  -4   1  23       36.63       36.38      2.77 o 
  -3   1  23      199.65      235.47      7.12 o 
  -2   1  23       66.23       68.12      4.28 o 
  -1   1  23        4.95        4.47      2.13 o 
   0   1  23        8.16        9.69      2.31 o 
   1   1  23       71.59       74.69     11.72 o 
   2   1  23       11.56       19.75      2.99 o 
   3   1  23       23.84       20.36      3.28 o 
   4   1  23        3.11       -0.55      2.30 o 
   5   1  23        7.02       10.15      3.48 o 
   6   1  23        5.24        6.58      3.78 o 
  -6   2  23        1.45        0.32      2.37 o 
  -5   2  23        1.99        1.38      1.76 o 
  -4   2  23        3.38        2.88      1.77 o 
  -3   2  23        4.08        3.00      1.92 o 
  -2   2  23        0.04       -1.16      1.79 o 
  -1   2  23        4.56        3.88      2.73 o 
   0   2  23        4.49        5.04      3.49 o 
   1   2  23       56.92       39.02      3.41 o 
   2   2  23      593.39      586.48     15.68 o 
   3   2  23       55.69       63.22      5.54 o 
   4   2  23        0.08       -2.74      2.38 o 
   5   2  23       15.55       26.41      7.59 o 
   6   2  23        9.74        5.03      3.85 o 
  -6   3  23        6.77        7.67      3.00 o 
  -5   3  23        1.44       -0.33      2.16 o 
  -4   3  23        2.66        3.76      2.12 o 
  -3   3  23        1.93        1.31      1.70 o 
  -2   3  23       80.76       87.71      3.69 o 
  -1   3  23        0.09       -0.12      2.30 o 
   0   3  23        0.01        0.92      1.86 o 
   1   3  23       36.73       35.43      4.88 o 
   2   3  23      281.70      273.01      8.70 o 
   3   3  23      145.41      149.90      6.85 o 
   4   3  23        0.21       -2.27      4.15 o 
   5   3  23       11.99       12.49      3.82 o 
  -5   4  23        0.37       -2.71      2.69 o 
  -4   4  23        4.95        8.69      3.32 o 
  -3   4  23       20.47       17.36      3.01 o 
  -2   4  23        0.05       -2.89      1.93 o 
  -1   4  23       11.47       14.35      3.56 o 
   0   4  23        9.39       10.89      3.74 o 
   1   4  23      126.38      108.33      6.81 o 
   2   4  23       48.57       43.30      6.07 o 
   3   4  23       10.27       10.74      4.41 o 
   4   4  23       15.77       21.50      5.94 o 
   5   4  23        4.10        0.60      4.63 o 
  -5   5  23       44.85       55.05      5.48 o 
  -4   5  23        0.96        3.62      2.78 o 
  -3   5  23        0.09        1.36      3.18 o 
  -2   5  23       23.76       26.90      4.26 o 
  -1   5  23        4.40        4.00      3.08 o 
   0   5  23        0.08       -2.64      2.49 o 
   1   5  23        3.36        0.64      2.74 o 
   2   5  23        3.12       -1.75      2.82 o 
   3   5  23       20.93       18.67      5.37 o 
   4   5  23        2.30       -3.96      4.28 o 
  -3   6  23        0.00       -0.43      2.58 o 
  -2   6  23        0.48       -5.47      7.81 o 
  -1   6  23       58.07       57.45      5.32 o 
   0   6  23        1.80        0.11      8.70 o 
   1   6  23        0.00       -1.97      2.94 o 
   2   6  23        0.00       -1.16      5.20 o 
   3   6  23        1.26       -1.35      3.48 o 
  -2   7  23        3.33        4.01      3.80 o 
  -1   7  23        0.03       -2.94      4.73 o 
   0   7  23        0.31       -4.05      8.15 o 
   1   7  23        0.02       -4.35      4.62 o 
  -6   0  24        0.30        0.79      3.02 o 
  -5   0  24       23.49       17.70      3.39 o 
  -4   0  24      555.49      590.13     23.72 o 
  -3   0  24      170.09      220.63     14.20 o 
  -2   0  24      250.12      265.09     12.18 o 
  -1   0  24        1.72        1.24      2.84 o 
   0   0  24       11.82       10.45      3.39 o 
   1   0  24       45.82       40.49      5.13 o 
   2   0  24      423.48      405.04     15.68 o 
   3   0  24        7.38        9.84      4.07 o 
   4   0  24        0.01       -1.46      3.19 o 
   5   0  24        8.33       20.64      5.81 o 
   6   0  24       62.17       72.61      9.19 o 
  -6   1  24        0.47        1.85      1.98 o 
  -5   1  24        1.17        0.22      1.76 o 
  -4   1  24      110.79      112.96      4.23 o 
  -3   1  24      205.02      207.22      6.21 o 
  -2   1  24      105.87      102.88      4.23 o 
  -1   1  24        8.89        5.53      2.25 o 
   0   1  24       31.46       30.74      3.22 o 
   1   1  24       38.87       37.42      3.52 o 
   2   1  24        4.10        4.85      2.43 o 
   3   1  24       29.62       33.77      3.84 o 
   4   1  24        4.37        3.64      2.72 o 
   5   1  24       16.68       17.21      5.34 o 
  -6   2  24        9.08        8.60      2.25 o 
  -5   2  24        0.69        0.20      1.77 o 
  -4   2  24        0.00        1.39      1.95 o 
  -3   2  24       78.81       82.69      4.13 o 
  -2   2  24        7.82        8.81      2.31 o 
  -1   2  24        3.44        3.42      1.92 o 
   0   2  24      100.50       84.55      4.55 o 
   1   2  24        0.94        1.00      2.45 o 
   2   2  24       50.90       54.74      6.87 o 
   3   2  24       23.47       23.98      3.53 o 
   4   2  24        0.00       -2.12      2.47 o 
   5   2  24        3.22        5.89      4.95 o 
  -5   3  24       58.47       69.02      5.58 o 
  -4   3  24       19.65       21.75      8.20 o 
  -3   3  24       12.44        6.98      2.14 o 
  -2   3  24        3.60        2.80      1.74 o 
  -1   3  24        0.03       -0.36      1.51 o 
   0   3  24        4.14        1.94      1.93 o 
   1   3  24       70.14       66.77      4.37 o 
   2   3  24       18.65       16.35      4.81 o 
   3   3  24       95.40       70.38      5.07 o 
   4   3  24       12.01       12.64      3.53 o 
   5   3  24        8.09        9.96      3.85 o 
  -5   4  24       27.24       35.20      4.76 o 
  -4   4  24        7.20        7.00      3.19 o 
  -3   4  24       16.06       18.34      3.16 o 
  -2   4  24       15.39       18.73      3.07 o 
  -1   4  24        0.00        0.70      2.54 o 
   0   4  24       57.55       50.39      5.21 o 
   1   4  24        4.74        5.21      3.55 o 
   2   4  24      129.71      136.65      9.44 o 
   3   4  24        1.49        2.04      3.83 o 
   4   4  24        2.59       -2.68      3.73 o 
  -4   5  24       13.16       17.75      3.49 o 
  -3   5  24        1.61        0.42      2.39 o 
  -2   5  24       11.78       12.07      6.21 o 
  -1   5  24        0.01        0.19      2.57 o 
   0   5  24        0.66       -0.85      2.74 o 
   1   5  24        0.17       -2.26      2.75 o 
   2   5  24       65.25       70.17     16.92 o 
   3   5  24       27.76       17.24      5.39 o 
   4   5  24        1.79        2.17      4.67 o 
  -3   6  24        4.89        4.84      2.98 o 
  -2   6  24        6.79        0.85      6.13 o 
  -1   6  24       72.79       72.19     16.03 o 
   0   6  24        4.52        4.44      3.47 o 
   1   6  24        1.60        1.50      3.21 o 
   2   6  24        0.17       -4.41      2.99 o 
   0   7  24        2.07       -4.72     11.42 o 
  -6   1  25        1.32       -0.49      2.58 o 
  -5   1  25        2.75       -0.47      1.79 o 
  -4   1  25        0.13        1.99      2.33 o 
  -3   1  25      109.58      133.88      5.05 o 
  -2   1  25        0.60       -2.39      1.84 o 
  -1   1  25        0.39        0.35      3.46 o 
   0   1  25       39.51       35.26      3.41 o 
   1   1  25        7.37        6.15      2.39 o 
   2   1  25      142.93      150.67      6.64 o 
   3   1  25       17.20       13.96      3.20 o 
   4   1  25        0.04       -2.61      2.30 o 
   5   1  25        0.35       -1.71      3.42 o 
  -6   2  25        1.14        0.86      2.13 o 
  -5   2  25        0.61        0.24      2.11 o 
  -4   2  25      153.29      151.88      5.81 o 
  -3   2  25       40.12       46.59      3.39 o 
  -2   2  25      107.01      117.52      4.57 o 
  -1   2  25        0.12        0.01      1.81 o 
   0   2  25      116.79       99.74      5.12 o 
   1   2  25       91.38       87.43      5.09 o 
   2   2  25       15.41       16.50      2.99 o 
   3   2  25        7.27        9.06      2.99 o 
   4   2  25        8.15        9.31      3.33 o 
   5   2  25        0.75        2.70      3.78 o 
  -5   3  25        2.67        8.55      3.36 o 
  -4   3  25       48.52       51.11      4.80 o 
  -3   3  25       18.73       16.68      3.36 o 
  -2   3  25       13.25       14.26      2.33 o 
  -1   3  25        1.40        0.09      1.83 o 
   0   3  25       62.34       44.10      3.93 o 
   1   3  25        0.01       -0.49      2.05 o 
   2   3  25       10.70       11.19      2.86 o 
   3   3  25       89.67       88.46      5.70 o 
   4   3  25        7.25        1.36      2.89 o 
   5   3  25        0.94        0.05      4.24 o 
  -5   4  25        2.22        2.22      3.13 o 
  -4   4  25        2.55        4.61      4.10 o 
  -3   4  25        1.11        3.23      2.62 o 
  -2   4  25        6.72        9.62      2.72 o 
  -1   4  25        0.52        5.51      3.65 o 
   0   4  25        8.44        6.75      3.24 o 
   1   4  25       90.30       93.98      8.06 o 
   2   4  25       50.84       32.89      5.72 o 
   3   4  25       19.66       36.21      6.14 o 
   4   4  25        6.06        1.82      4.53 o 
  -4   5  25        6.52        3.85      3.32 o 
  -3   5  25        6.22        6.03      2.81 o 
  -2   5  25       17.63       17.00      3.26 o 
  -1   5  25        0.63        0.16      2.81 o 
   0   5  25        1.18        0.70      2.93 o 
   1   5  25        2.32        5.38      3.44 o 
   2   5  25       56.85       56.28      7.13 o 
   3   5  25        2.53        3.61      4.74 o 
  -2   6  25        7.25        6.90     10.69 o 
  -1   6  25        0.00       -6.29     10.29 o 
   0   6  25        4.03        5.37      5.77 o 
   1   6  25        4.63        7.67      7.04 o 
   2   6  25        0.08        2.08      3.48 o 
  -6   0  26        0.05       -2.07      2.74 o 
  -5   0  26        9.74        7.58      6.07 o 
  -4   0  26      230.97      254.27     13.22 o 
  -3   0  26       96.90      102.39      8.17 o 
  -2   0  26        3.98        1.10      3.00 o 
  -1   0  26       38.25       35.13      4.94 o 
   0   0  26      201.96      188.08     10.05 o 
   1   0  26       32.76       32.86      5.09 o 
   2   0  26        0.15       -3.55      2.37 o 
   3   0  26       17.94       27.91      5.32 o 
   4   0  26        3.01        0.40      3.71 o 
   5   0  26       43.13       45.18      7.48 o 
  -5   1  26        1.19        3.48      2.22 o 
  -4   1  26       82.64       93.28      4.74 o 
  -3   1  26       71.24       84.54      5.53 o 
  -2   1  26       34.41       34.70      3.63 o 
  -1   1  26        2.08       -0.20      1.95 o 
   0   1  26       58.21       65.02      7.81 o 
   1   1  26        0.34        2.92      2.09 o 
   2   1  26        1.48       -0.54      2.14 o 
   3   1  26        0.09       -0.08      3.18 o 
   4   1  26        5.42        5.44      3.06 o 
   5   1  26       73.44      106.15     12.89 o 
  -5   2  26       17.01       18.35      3.04 o 
  -4   2  26        1.19        1.76      2.12 o 
  -3   2  26       48.27       51.96      3.65 o 
  -2   2  26       21.60       28.74      3.42 o 
  -1   2  26       11.03       10.09      3.44 o 
   0   2  26        6.00        6.93      2.37 o 
   1   2  26      311.87      288.94      9.12 o 
   2   2  26       57.47       54.21      4.36 o 
   3   2  26        8.02       14.39      3.37 o 
   4   2  26        3.75        1.95      2.93 o 
   5   2  26        2.74        5.56      3.50 o 
  -5   3  26        5.57       10.59      3.72 o 
  -4   3  26        1.43        3.59      4.70 o 
  -3   3  26       63.26       60.04      4.92 o 
  -2   3  26        9.64        9.67      2.56 o 
  -1   3  26        0.04        1.03      1.95 o 
   0   3  26        0.11       -2.07      1.80 o 
   1   3  26       21.82       22.81      5.17 o 
   2   3  26       70.71       71.51     11.59 o 
   3   3  26       52.75       53.63      4.97 o 
   4   3  26       36.32       49.48      5.19 o 
  -4   4  26        0.81       -3.87      2.58 o 
  -3   4  26        0.12        0.54      2.47 o 
  -2   4  26        6.05        4.61      2.51 o 
  -1   4  26        0.19       -3.52      2.34 o 
   0   4  26        0.87        3.84      3.29 o 
   1   4  26       41.38       44.81      6.17 o 
   2   4  26       23.16       20.94      5.28 o 
   3   4  26        6.42        6.07      4.27 o 
   4   4  26       37.27       37.63      7.10 o 
  -3   5  26        0.08        2.49      2.81 o 
  -2   5  26        0.03        0.94      2.49 o 
  -1   5  26        1.28        3.35      4.00 o 
   0   5  26        0.66        4.71      3.41 o 
   1   5  26       12.30       21.64      6.72 o 
   2   5  26       57.96       45.61      6.63 o 
   3   5  26       50.58       47.23      7.56 o 
  -2   6  26        5.35        0.99      7.06 o 
  -1   6  26        6.14        1.40      8.93 o 
   0   6  26        4.59        4.30      5.02 o 
   1   6  26       11.31        9.52      4.19 o 
  -5   1  27        1.26       -2.41      2.01 o 
  -4   1  27       83.35       92.67      6.06 o 
  -3   1  27        6.76        9.13      2.88 o 
  -2   1  27       18.78       17.51      3.09 o 
  -1   1  27        5.08       -0.88      1.94 o 
   0   1  27        8.22       11.88      2.80 o 
   1   1  27        3.04        2.45      2.34 o 
   2   1  27        7.84        4.02      2.75 o 
   3   1  27        5.07        0.04      2.47 o 
   4   1  27        0.01       -2.76      2.51 o 
   5   1  27       18.37       11.96      5.98 o 
  -5   2  27        0.72        3.29      2.42 o 
  -4   2  27        0.19        1.87      2.15 o 
  -3   2  27        1.96        1.61      2.35 o 
  -2   2  27        7.92        6.41      2.52 o 
  -1   2  27       28.47       30.44      3.53 o 
   0   2  27        0.50        2.06      2.61 o 
   1   2  27       30.86       25.17      3.37 o 
   2   2  27        0.45        0.90      2.22 o 
   3   2  27        0.02       -3.24      2.16 o 
   4   2  27        1.80        5.10      3.26 o 
  -4   3  27       64.21       78.87      5.95 o 
  -3   3  27       50.21       53.95      4.85 o 
  -2   3  27        2.34        5.83      3.60 o 
  -1   3  27        0.25        1.41      2.94 o 
   0   3  27        2.92        3.35      2.26 o 
   1   3  27      121.02      143.93      8.93 o 
   2   3  27       54.51       53.94      4.60 o 
   3   3  27       30.30       39.93      4.49 o 
   4   3  27        0.47       -1.46      2.90 o 
  -4   4  27        3.09        1.80      8.71 o 
  -3   4  27       43.31       43.27      4.66 o 
  -2   4  27        0.73        6.08      3.71 o 
  -1   4  27        0.31       -2.36      2.71 o 
   0   4  27        7.31        5.03      3.89 o 
   1   4  27       12.52       11.70      4.35 o 
   2   4  27       69.52       57.76      7.26 o 
   3   4  27       43.92       35.16      6.67 o 
  -3   5  27       15.49       15.91      5.10 o 
  -2   5  27       59.18       67.71      4.90 o 
  -1   5  27        0.00        1.64      3.17 o 
   0   5  27        0.17        1.59      3.21 o 
   1   5  27        5.10        6.39      4.16 o 
   2   5  27       45.26       42.06      6.54 o 
   0   6  27        1.18        0.83      3.52 o 
  -5   0  28        3.59        7.54      4.83 o 
  -4   0  28       38.13       38.96      6.35 o 
  -3   0  28        0.22       -2.75      3.18 o 
  -2   0  28        0.09       -0.63      2.87 o 
  -1   0  28       12.50       14.97      4.21 o 
   0   0  28      444.37      433.96     16.80 o 
   1   0  28       46.07       45.43      5.83 o 
   2   0  28        6.26       -1.47      3.02 o 
   3   0  28        0.43       -0.62      3.27 o 
   4   0  28        0.10       -3.78      3.81 o 
  -5   1  28        6.92       10.65      4.51 o 
  -4   1  28       20.97       21.94      3.99 o 
  -3   1  28        8.76        4.81      2.70 o 
  -2   1  28       10.44        8.26      2.62 o 
  -1   1  28       22.50       14.83      3.00 o 
   0   1  28        2.12        1.15      3.75 o 
   1   1  28       21.69       24.21      3.43 o 
   2   1  28        0.52        1.45      2.85 o 
   3   1  28        0.26        1.23      2.63 o 
   4   1  28        0.00       -3.21      3.23 o 
  -5   2  28       54.99       47.87      4.20 o 
  -4   2  28       73.05       81.36     12.02 o 
  -3   2  28        6.49       16.37      3.36 o 
  -2   2  28       15.48       18.51      3.27 o 
  -1   2  28        1.06       -2.33      1.89 o 
   0   2  28       35.63       37.07      8.38 o 
   1   2  28       15.39       16.85      3.14 o 
   2   2  28        4.46       -0.13      2.25 o 
   3   2  28       48.00       58.64      5.20 o 
   4   2  28        2.19        3.39      3.13 o 
  -4   3  28       24.95       28.88      4.44 o 
  -3   3  28       88.29      101.04      9.17 o 
  -2   3  28        0.48        4.30      3.62 o 
  -1   3  28        3.06        5.81      3.64 o 
   0   3  28        1.53       -2.82      2.66 o 
   1   3  28        3.90       -1.60      2.13 o 
   2   3  28        1.10        2.50      2.67 o 
   3   3  28        0.09       -1.55      2.71 o 
  -3   4  28        6.95        5.06      4.15 o 
  -2   4  28       17.67       16.91      5.06 o 
  -1   4  28       16.02       13.28      4.67 o 
   0   4  28       15.45       16.49      4.92 o 
   1   4  28       54.53       51.15      6.63 o 
   2   4  28        7.13       12.70      4.77 o 
   3   4  28        8.29       21.43      5.89 o 
  -2   5  28        1.59        4.66      3.49 o 
  -1   5  28        2.72        5.76      4.53 o 
   0   5  28        3.49        6.41      4.25 o 
   1   5  28       22.49       19.02      5.39 o 
   2   5  28       20.88       31.48      6.33 o 
  -4   1  29        0.45       -2.60      2.44 o 
  -3   1  29        3.18        5.53      2.69 o 
  -2   1  29        0.01        1.78      2.26 o 
  -1   1  29        1.71        2.83      2.41 o 
   0   1  29        5.89        2.21      3.33 o 
   1   1  29        1.05       -1.24      3.45 o 
   2   1  29        0.18        0.45      2.28 o 
   3   1  29        3.01        6.27      3.00 o 
   4   1  29       20.68       35.76      4.84 o 
  -4   2  29       15.87       17.43      3.77 o 
  -3   2  29        0.16        1.78      2.44 o 
  -2   2  29        0.04       -1.66      2.02 o 
  -1   2  29        3.32       -0.74      2.13 o 
   0   2  29       32.74       25.75      4.79 o 
   1   2  29       51.10       46.30      4.24 o 
   2   2  29        1.38        0.94      2.47 o 
   3   2  29       15.75       23.06      4.05 o 
  -4   3  29        0.52       -3.74      3.54 o 
  -3   3  29       50.96       52.19      7.15 o 
  -2   3  29        0.33       -0.06      3.20 o 
  -1   3  29        0.47        2.66      3.55 o 
   0   3  29        5.89        3.53      3.77 o 
   1   3  29       20.72       18.06      4.81 o 
   2   3  29        9.90       17.67      4.99 o 
   3   3  29        8.87       10.27      4.95 o 
  -3   4  29        0.96       -1.03      3.80 o 
  -2   4  29       16.26       19.12      5.18 o 
  -1   4  29        0.79       -0.54      3.34 o 
   0   4  29        8.25       13.67      4.89 o 
   1   4  29        2.98        4.51      3.88 o 
   2   4  29        4.33        2.50      4.08 o 
  -1   5  29       10.49       11.40      4.91 o 
   0   5  29        4.31        9.63      4.90 o 
  -4   0  30        7.60        5.65      4.71 o 
  -3   0  30        3.66        4.29      3.85 o 
  -2   0  30        2.51       -1.26      3.02 o 
  -1   0  30       49.91       59.10      6.89 o 
   0   0  30        2.87        6.31      3.64 o 
   1   0  30       18.61       11.69      4.31 o 
   2   0  30        0.00       -3.97      2.96 o 
   3   0  30        0.04        1.64      4.17 o 
  -4   1  30        5.57        6.17      3.06 o 
  -3   1  30        6.25        5.43      2.69 o 
  -2   1  30        5.25        8.00      2.74 o 
  -1   1  30       31.52       29.37      3.74 o 
   0   1  30        0.03        0.01      4.17 o 
   1   1  30        0.54        1.06      2.25 o 
   2   1  30        4.40        2.78      2.63 o 
   3   1  30        0.99       -0.80      2.62 o 
  -4   2  30        1.38       -3.40      2.67 o 
  -3   2  30        0.03       -0.84      2.29 o 
  -2   2  30        0.03        1.92      2.44 o 
  -1   2  30       23.24       30.20     10.63 o 
   0   2  30       35.27       37.67      4.21 o 
   1   2  30        7.14        3.04      2.58 o 
   2   2  30       16.25       22.31      4.84 o 
   3   2  30        0.71        1.59      2.84 o 
  -3   3  30       23.94       26.02      6.08 o 
  -2   3  30        5.86       11.35      4.59 o 
  -1   3  30        0.10       -4.11      2.74 o 
   0   3  30       14.84        9.53      4.38 o 
   1   3  30       24.33       27.51      5.47 o 
   2   3  30        3.88        3.26      3.92 o 
  -2   4  30        0.49       -3.02      3.39 o 
  -1   4  30       16.17       21.32      5.70 o 
   0   4  30        9.21        6.62      4.34 o 
   1   4  30       40.56       24.20      5.73 o 
  -3   1  31        0.16       -0.51      2.43 o 
  -2   1  31        0.86       -2.42      2.16 o 
  -1   1  31       54.85       57.00      4.79 o 
   0   1  31        0.62        1.34      2.44 o 
   1   1  31        0.21       -2.04      2.14 o 
   2   1  31       30.14       29.29      4.13 o 
   3   1  31       10.11       13.60      3.74 o 
  -3   2  31        0.66       -0.15      2.43 o 
  -2   2  31        0.45        0.11      2.40 o 
  -1   2  31        3.47        1.89      4.19 o 
   0   2  31       24.16       18.23      3.51 o 
   1   2  31        1.37       -1.68      2.16 o 
   2   2  31        0.35        0.27      3.07 o 
  -2   3  31       28.90       38.22      6.49 o 
  -1   3  31        1.42       -2.62      2.84 o 
   0   3  31        0.63       -1.24      3.38 o 
   1   3  31        3.91       10.54      4.40 o 
   2   3  31        7.28       10.35      4.73 o 
  -1   4  31        0.60        1.37      4.06 o 
   0   4  31       28.43       19.12      5.59 o 
  -3   0  32        3.08        5.20      4.05 o 
  -2   0  32        1.87       -2.45      3.33 o 
  -1   0  32        1.51        3.00      3.54 o 
   0   0  32        2.57        3.20      3.76 o 
   1   0  32        0.94        1.69      3.51 o 
   2   0  32        0.30       -2.45      3.29 o 
  -3   1  32        0.13        0.89      2.69 o 
  -2   1  32        4.15        0.69      2.58 o 
  -1   1  32       15.75       11.60      4.14 o 
   0   1  32        1.61       -2.20      2.72 o 
   1   1  32        6.36        2.32      4.30 o 
   2   1  32        0.86        2.92      2.89 o 
  -2   2  32        2.17        2.62      2.66 o 
  -1   2  32        0.23       -2.18      2.19 o 
   0   2  32       22.10       23.67      3.81 o 
   1   2  32        4.89        3.23      2.65 o 
   2   2  32        1.73        3.33      2.90 o 
  -1   3  32       16.17       16.54      5.21 o 
   0   3  32        3.36        2.10      3.87 o 
   1   3  32        1.76       -0.83      3.39 o 
  -2   1  33        1.03        0.37      2.65 o 
  -1   1  33        0.31        0.17      4.19 o 
   0   1  33        0.33       -2.02      2.35 o 
   1   1  33        1.81       -3.10      2.24 o 
  -1   2  33        1.37       -0.64      2.49 o 
   0   2  33        2.01       -0.17      2.49 o 
  -1   0  34        1.51       -0.03      3.55 o 
   0   0  34        0.08        2.26      3.87 o 
                                                 
